# Supplementary material for: Photocatalytic toluene oxidation with nickel-mediated cascaded active units over Ni/Bi2WO6 monolayers
Source: Nat Commun. 2024 May 31;15:4641. doi: 10.1038/s41467-024-49005-6 (PMC11143222; doi:10.1038/s41467-024-49005-6)
Supplement: Supplementary file 4 — Source Data [file 41467_2024_49005_MOESM4_ESM.xlsx]

## Sheet: Figure 1b
XRD
	BWO		0.9Ni/BWO		1.8Ni/BWO		2.6Ni/BWO
2Theta	Intensity	2Theta	Intensity	2Theta	Intensity	2Theta	Intensity
5	102.822	5	108.433	5	100.918	5	101.899
5.01287	102.751	5.01287	107.933	5.01287	99.7032	5.01287	102.399
5.02574	103.608	5.02574	108.79	5.02574	100.632	5.02574	102.828
5.03861	103.322	5.03861	107.576	5.03861	102.06	5.03861	101.256
5.05148	103.393	5.05148	107.719	5.05148	99.9175	5.05148	102.256
5.06435	102.822	5.06435	109.219	5.06435	100.489	5.06435	101.042
5.07723	102.536	5.07723	108.29	5.07723	100.346	5.07723	102.971
5.0901	102.251	5.0901	108.647	5.0901	100.203	5.0901	102.542
5.10297	103.036	5.10297	107.719	5.10297	100.989	5.10297	101.899
5.11584	103.822	5.11584	107.004	5.11584	100.132	5.11584	100.971
5.12871	103.036	5.12871	107.933	5.12871	100.418	5.12871	101.899
5.14158	102.679	5.14158	106.504	5.14158	101.203	5.14158	102.471
5.15445	102.179	5.15445	106.576	5.15445	100.918	5.15445	102.042
5.16732	103.251	5.16732	108.004	5.16732	101.489	5.16732	102.328
5.18019	102.893	5.18019	108.219	5.18019	99.8461	5.18019	102.185
5.19306	102.108	5.19306	107.433	5.19306	100.06	5.19306	101.971
5.20593	102.893	5.20593	107.647	5.20593	100.275	5.20593	102.042
5.2188	102.608	5.2188	106.862	5.2188	101.918	5.2188	101.328
5.23168	102.751	5.23168	107.362	5.23168	99.7032	5.23168	102.113
5.24455	102.679	5.24455	107.504	5.24455	100.632	5.24455	101.328
5.25742	103.108	5.25742	107.433	5.25742	99.1318	5.25742	101.328
5.27029	103.536	5.27029	108.862	5.27029	101.203	5.27029	100.542
5.28316	102.679	5.28316	107.79	5.28316	100.06	5.28316	101.185
5.29603	103.965	5.29603	108.147	5.29603	100.775	5.29603	101.542
5.3089	102.751	5.3089	107.362	5.3089	100.989	5.3089	101.613
5.32177	103.036	5.32177	108.647	5.32177	100.632	5.32177	101.042
5.33464	102.393	5.33464	106.79	5.33464	99.1318	5.33464	102.185
5.34751	103.179	5.34751	107.719	5.34751	100.418	5.34751	101.328
5.36038	102.393	5.36038	107.719	5.36038	100.489	5.36038	102.113
5.37325	103.036	5.37325	106.576	5.37325	100.346	5.37325	101.971
5.38613	103.251	5.38613	107.29	5.38613	101.489	5.38613	101.256
5.399	103.179	5.399	107.362	5.399	100.989	5.399	100.828
5.41187	103.393	5.41187	108.076	5.41187	101.203	5.41187	102.399
5.42474	104.822	5.42474	108.29	5.42474	100.703	5.42474	102.756
5.43761	101.393	5.43761	107.219	5.43761	100.56	5.43761	101.756
5.45048	102.965	5.45048	107.933	5.45048	100.275	5.45048	101.756
5.46335	102.893	5.46335	107.576	5.46335	100.132	5.46335	101.185
5.47622	103.108	5.47622	107.719	5.47622	101.132	5.47622	100.828
5.48909	103.322	5.48909	107.719	5.48909	100.275	5.48909	101.471
5.50196	102.893	5.50196	107.647	5.50196	100.918	5.50196	101.042
5.51483	103.679	5.51483	107.433	5.51483	99.489	5.51483	101.828
5.5277	103.322	5.5277	107.219	5.5277	100.918	5.5277	100.756
5.54058	102.822	5.54058	107.504	5.54058	100.56	5.54058	101.042
5.55345	101.965	5.55345	106.29	5.55345	99.7747	5.55345	101.399
5.56632	102.251	5.56632	107.933	5.56632	100.418	5.56632	100.828
5.57919	102.179	5.57919	107.79	5.57919	99.8461	5.57919	101.971
5.59206	102.036	5.59206	107.147	5.59206	101.989	5.59206	102.042
5.60493	102.465	5.60493	107.504	5.60493	100.918	5.60493	101.113
5.6178	101.536	5.6178	107.147	5.6178	101.06	5.6178	101.828
5.63067	101.822	5.63067	106.79	5.63067	100.346	5.63067	102.113
5.64354	102.322	5.64354	107.719	5.64354	100.56	5.64354	102.613
5.65641	103.465	5.65641	107.29	5.65641	99.2032	5.65641	101.471
5.66928	102.893	5.66928	107.219	5.66928	99.6318	5.66928	100.828
5.68215	102.679	5.68215	107.862	5.68215	100.846	5.68215	101.542
5.69503	102.465	5.69503	106.933	5.69503	101.275	5.69503	101.185
5.7079	102.965	5.7079	106.147	5.7079	99.5604	5.7079	101.113
5.72077	103.608	5.72077	107.862	5.72077	100.775	5.72077	101.185
5.73364	102.465	5.73364	108.147	5.73364	100.06	5.73364	101.328
5.74651	103.465	5.74651	107.362	5.74651	100.489	5.74651	101.113
5.75938	102.679	5.75938	107.79	5.75938	99.4175	5.75938	101.399
5.77225	102.393	5.77225	107.29	5.77225	99.4175	5.77225	101.685
5.78512	102.036	5.78512	107.362	5.78512	101.418	5.78512	101.185
5.79799	102.108	5.79799	106.933	5.79799	100.489	5.79799	101.542
5.81086	101.608	5.81086	106.647	5.81086	100.346	5.81086	100.756
5.82373	103.608	5.82373	108.076	5.82373	100.275	5.82373	100.399
5.8366	103.036	5.8366	107.576	5.8366	100.56	5.8366	100.328
5.84948	103.036	5.84948	108.219	5.84948	99.3461	5.84948	101.399
5.86235	102.893	5.86235	107.362	5.86235	101.275	5.86235	100.899
5.87522	103.393	5.87522	107.504	5.87522	100.989	5.87522	101.399
5.88809	102.679	5.88809	106.862	5.88809	100.203	5.88809	101.471
5.90096	102.822	5.90096	106.933	5.90096	99.9175	5.90096	102.399
5.91383	103.393	5.91383	107.076	5.91383	100.203	5.91383	101.256
5.9267	102.751	5.9267	107.076	5.9267	101.06	5.9267	101.471
5.93957	102.322	5.93957	106.433	5.93957	100.56	5.93957	100.613
5.95244	103.393	5.95244	107.362	5.95244	100.56	5.95244	100.399
5.96531	102.679	5.96531	108.433	5.96531	100.06	5.96531	101.185
5.97818	103.751	5.97818	107.219	5.97818	100.703	5.97818	101.899
5.99105	102.108	5.99105	107.362	5.99105	101.275	5.99105	101.399
6.00393	102.679	6.00393	107.79	6.00393	101.275	6.00393	102.113
6.0168	102.893	6.0168	106.219	6.0168	99.6318	6.0168	101.399
6.02967	102.179	6.02967	106.504	6.02967	101.775	6.02967	101.756
6.04254	102.822	6.04254	108.647	6.04254	100.489	6.04254	100.542
6.05541	102.179	6.05541	107.862	6.05541	100.56	6.05541	101.971
6.06828	103.108	6.06828	106.933	6.06828	100.346	6.06828	101.328
6.08115	103.751	6.08115	107.576	6.08115	100.989	6.08115	100.685
6.09402	102.679	6.09402	107.647	6.09402	99.6318	6.09402	100.685
6.10689	102.965	6.10689	107.719	6.10689	99.5604	6.10689	100.328
6.11976	102.751	6.11976	107.433	6.11976	99.9175	6.11976	101.399
6.13263	101.751	6.13263	106.004	6.13263	100.418	6.13263	101.828
6.1455	101.322	6.1455	107.433	6.1455	99.9175	6.1455	101.971
6.15838	104.108	6.15838	107.076	6.15838	100.132	6.15838	100.185
6.17125	102.751	6.17125	107.933	6.17125	100.632	6.17125	100.828
6.18412	102.393	6.18412	107.29	6.18412	101.06	6.18412	101.828
6.19699	102.751	6.19699	108.576	6.19699	100.703	6.19699	101.328
6.20986	103.108	6.20986	106.79	6.20986	100.132	6.20986	101.256
6.22273	103.036	6.22273	105.647	6.22273	99.8461	6.22273	101.328
6.2356	102.608	6.2356	107.719	6.2356	102.132	6.2356	100.971
6.24847	102.179	6.24847	106.79	6.24847	100.275	6.24847	100.542
6.26134	101.751	6.26134	107.647	6.26134	99.989	6.26134	100.185
6.27421	103.036	6.27421	106.433	6.27421	100.418	6.27421	100.328
6.28708	103.322	6.28708	106.933	6.28708	99.489	6.28708	100.828
6.29995	102.679	6.29995	108.004	6.29995	99.3461	6.29995	102.899
6.31283	102.322	6.31283	106.362	6.31283	99.489	6.31283	101.899
6.3257	103.251	6.3257	106.29	6.3257	100.918	6.3257	101.971
6.33857	102.679	6.33857	107.719	6.33857	101.703	6.33857	101.113
6.35144	102.679	6.35144	107.719	6.35144	99.6318	6.35144	100.828
6.36431	101.965	6.36431	107.576	6.36431	100.203	6.36431	100.899
6.37718	101.608	6.37718	107.719	6.37718	100.275	6.37718	101.613
6.39005	102.179	6.39005	106.504	6.39005	98.9175	6.39005	101.399
6.40292	101.036	6.40292	106.933	6.40292	100.06	6.40292	100.685
6.41579	102.608	6.41579	107.433	6.41579	100.846	6.41579	102.113
6.42866	102.965	6.42866	107.504	6.42866	100.275	6.42866	102.471
6.44153	102.679	6.44153	107.433	6.44153	100.275	6.44153	101.113
6.4544	101.822	6.4544	106.147	6.4544	100.275	6.4544	103.113
6.46728	102.251	6.46728	106.79	6.46728	99.6318	6.46728	101.185
6.48015	102.108	6.48015	107.79	6.48015	100.56	6.48015	101.828
6.49302	103.465	6.49302	106.862	6.49302	100.418	6.49302	100.899
6.50589	102.322	6.50589	107.504	6.50589	99.6318	6.50589	100.399
6.51876	103.251	6.51876	107.29	6.51876	100.56	6.51876	100.899
6.53163	103.608	6.53163	107.147	6.53163	100.489	6.53163	100.899
6.5445	102.036	6.5445	106.433	6.5445	101.132	6.5445	100.256
6.55737	103.536	6.55737	107.004	6.55737	99.489	6.55737	101.971
6.57024	101.751	6.57024	107.147	6.57024	100.703	6.57024	101.899
6.58311	103.108	6.58311	108.29	6.58311	100.203	6.58311	100.756
6.59598	103.036	6.59598	108.504	6.59598	100.56	6.59598	101.185
6.60886	101.536	6.60886	107.147	6.60886	99.6318	6.60886	101.042
6.62173	104.322	6.62173	106.933	6.62173	99.6318	6.62173	100.471
6.6346	103.322	6.6346	109.433	6.6346	101.06	6.6346	101.328
6.64747	102.751	6.64747	106.504	6.64747	100.132	6.64747	101.399
6.66034	103.036	6.66034	107.147	6.66034	100.346	6.66034	100.756
6.67321	102.536	6.67321	107.79	6.67321	99.4175	6.67321	101.113
6.68608	103.893	6.68608	107.576	6.68608	100.346	6.68608	100.756
6.69895	101.536	6.69895	107.004	6.69895	100.275	6.69895	101.685
6.71182	102.251	6.71182	107.862	6.71182	100.703	6.71182	100.971
6.72469	103.751	6.72469	108.29	6.72469	100.346	6.72469	101.613
6.73756	102.393	6.73756	108.147	6.73756	100.489	6.73756	101.899
6.75043	102.465	6.75043	107.433	6.75043	99.8461	6.75043	100.756
6.76331	103.108	6.76331	106.647	6.76331	100.632	6.76331	101.613
6.77618	102.465	6.77618	107.219	6.77618	99.8461	6.77618	100.756
6.78905	103.536	6.78905	106.719	6.78905	101.275	6.78905	100.542
6.80192	102.108	6.80192	107.647	6.80192	100.203	6.80192	102.328
6.81479	101.536	6.81479	107.576	6.81479	100.203	6.81479	100.756
6.82766	102.751	6.82766	108.076	6.82766	100.418	6.82766	100.756
6.84053	102.322	6.84053	107.79	6.84053	99.489	6.84053	101.399
6.8534	102.679	6.8534	107.362	6.8534	100.203	6.8534	101.185
6.86627	102.393	6.86627	107.504	6.86627	100.275	6.86627	100.328
6.87914	102.036	6.87914	106.719	6.87914	100.632	6.87914	100.971
6.89201	103.036	6.89201	108.004	6.89201	100.275	6.89201	100.971
6.90488	102.322	6.90488	107.362	6.90488	99.7747	6.90488	101.971
6.91776	101.893	6.91776	107.933	6.91776	99.5604	6.91776	100.613
6.93063	102.393	6.93063	107.076	6.93063	100.489	6.93063	101.113
6.9435	103.322	6.9435	106.719	6.9435	99.5604	6.9435	100.471
6.95637	102.751	6.95637	107.29	6.95637	99.6318	6.95637	101.399
6.96924	101.893	6.96924	107.576	6.96924	100.56	6.96924	100.756
6.98211	102.965	6.98211	107.004	6.98211	99.9175	6.98211	101.613
6.99498	102.751	6.99498	107.504	6.99498	100.775	6.99498	100.828
7.00785	102.965	7.00785	108.147	7.00785	100.346	7.00785	101.399
7.02072	102.751	7.02072	107.362	7.02072	100.56	7.02072	101.756
7.03359	102.465	7.03359	107.433	7.03359	99.9175	7.03359	100.899
7.04646	102.822	7.04646	107.076	7.04646	100.06	7.04646	100.399
7.05933	102.679	7.05933	107.79	7.05933	100.06	7.05933	100.828
7.07221	102.179	7.07221	106.504	7.07221	100.703	7.07221	100.042
7.08508	102.108	7.08508	106.147	7.08508	99.989	7.08508	99.7563
7.09795	101.179	7.09795	108.004	7.09795	101.203	7.09795	101.042
7.11082	102.536	7.11082	106.504	7.11082	100.703	7.11082	100.542
7.12369	100.965	7.12369	106.504	7.12369	101.203	7.12369	100.828
7.13656	101.965	7.13656	108.29	7.13656	101.203	7.13656	100.399
7.14943	103.251	7.14943	106.79	7.14943	99.8461	7.14943	101.399
7.1623	102.822	7.1623	106.862	7.1623	99.9175	7.1623	101.685
7.17517	102.679	7.17517	107.219	7.17517	100.06	7.17517	101.328
7.18804	101.822	7.18804	107.004	7.18804	100.989	7.18804	101.471
7.20091	103.251	7.20091	107.362	7.20091	100.703	7.20091	100.185
7.21378	102.679	7.21378	107.719	7.21378	99.489	7.21378	101.113
7.22666	102.536	7.22666	107.076	7.22666	100.632	7.22666	101.113
7.23953	102.536	7.23953	107.29	7.23953	100.203	7.23953	101.828
7.2524	103.536	7.2524	107.147	7.2524	99.2032	7.2524	100.971
7.26527	102.679	7.26527	107.433	7.26527	98.989	7.26527	100.828
7.27814	102.536	7.27814	106.862	7.27814	100.346	7.27814	101.185
7.29101	102.679	7.29101	107.719	7.29101	100.132	7.29101	99.8992
7.30388	101.036	7.30388	108.433	7.30388	100.132	7.30388	100.828
7.31675	102.036	7.31675	107.147	7.31675	100.632	7.31675	100.685
7.32962	102.751	7.32962	107.719	7.32962	99.8461	7.32962	101.256
7.34249	102.393	7.34249	106.576	7.34249	100.632	7.34249	100.328
7.35536	101.893	7.35536	107.433	7.35536	99.2032	7.35536	100.185
7.36823	102.608	7.36823	105.862	7.36823	100.632	7.36823	101.256
7.38111	102.251	7.38111	107.362	7.38111	99.2032	7.38111	100.899
7.39398	102.251	7.39398	107.647	7.39398	100.203	7.39398	99.6849
7.40685	100.679	7.40685	106.862	7.40685	99.1318	7.40685	101.328
7.41972	102.251	7.41972	108.29	7.41972	101.203	7.41972	100.613
7.43259	103.036	7.43259	107.433	7.43259	100.346	7.43259	102.185
7.44546	101.751	7.44546	107.862	7.44546	101.132	7.44546	100.471
7.45833	102.893	7.45833	106.719	7.45833	101.06	7.45833	100.471
7.4712	102.751	7.4712	108.076	7.4712	100.489	7.4712	102.113
7.48407	102.465	7.48407	106.647	7.48407	99.989	7.48407	101.542
7.49694	103.608	7.49694	105.576	7.49694	100.775	7.49694	100.399
7.50981	101.322	7.50981	106.719	7.50981	100.203	7.50981	101.256
7.52268	102.679	7.52268	108.147	7.52268	100.346	7.52268	101.899
7.53556	102.751	7.53556	107.719	7.53556	100.132	7.53556	100.613
7.54843	102.251	7.54843	106.933	7.54843	100.703	7.54843	100.185
7.5613	102.536	7.5613	106.504	7.5613	100.489	7.5613	102.328
7.57417	102.893	7.57417	106.862	7.57417	101.703	7.57417	102.328
7.58704	101.965	7.58704	106.862	7.58704	99.5604	7.58704	100.113
7.59991	102.322	7.59991	107.29	7.59991	100.989	7.59991	101.328
7.61278	102.608	7.61278	107.576	7.61278	100.06	7.61278	100.685
7.62565	101.751	7.62565	108.147	7.62565	100.632	7.62565	102.042
7.63852	102.751	7.63852	108.219	7.63852	100.632	7.63852	101.185
7.65139	102.179	7.65139	107.433	7.65139	99.989	7.65139	101.756
7.66426	103.179	7.66426	106.504	7.66426	100.489	7.66426	101.399
7.67713	103.251	7.67713	107.647	7.67713	99.489	7.67713	100.542
7.69001	103.893	7.69001	106.933	7.69001	99.3461	7.69001	100.328
7.70288	102.679	7.70288	106.933	7.70288	100.846	7.70288	101.613
7.71575	102.608	7.71575	107.004	7.71575	99.8461	7.71575	100.399
7.72862	101.822	7.72862	107.076	7.72862	100.56	7.72862	101.042
7.74149	102.893	7.74149	106.79	7.74149	99.989	7.74149	101.113
7.75436	101.893	7.75436	107.219	7.75436	99.489	7.75436	100.542
7.76723	102.108	7.76723	106.719	7.76723	99.7032	7.76723	100.542
7.7801	103.608	7.7801	106.933	7.7801	100.275	7.7801	100.399
7.79297	102.322	7.79297	106.647	7.79297	99.7032	7.79297	99.3277
7.80584	102.822	7.80584	107.433	7.80584	100.632	7.80584	100.613
7.81871	102.322	7.81871	106.004	7.81871	100.703	7.81871	101.685
7.83158	103.036	7.83158	107.576	7.83158	100.703	7.83158	99.9706
7.84446	102.179	7.84446	106.933	7.84446	100.203	7.84446	101.256
7.85733	102.965	7.85733	108.004	7.85733	99.4175	7.85733	102.399
7.8702	102.893	7.8702	107.004	7.8702	99.7747	7.8702	100.542
7.88307	103.036	7.88307	107.79	7.88307	100.275	7.88307	100.185
7.89594	103.393	7.89594	108.219	7.89594	100.418	7.89594	100.613
7.90881	102.608	7.90881	107.219	7.90881	100.275	7.90881	100.185
7.92168	102.322	7.92168	106.576	7.92168	100.489	7.92168	101.256
7.93455	102.393	7.93455	108.004	7.93455	100.775	7.93455	101.042
7.94742	101.036	7.94742	106.647	7.94742	101.56	7.94742	100.899
7.96029	102.822	7.96029	107.504	7.96029	99.8461	7.96029	99.6849
7.97316	102.179	7.97316	106.504	7.97316	100.489	7.97316	100.899
7.98603	101.965	7.98603	106.719	7.98603	100.06	7.98603	101.399
7.99891	101.965	7.99891	107.004	7.99891	99.7747	7.99891	100.828
8.01178	103.322	8.01178	107.719	8.01178	98.9175	8.01178	100.613
8.02465	101.751	8.02465	107.79	8.02465	100.489	8.02465	100.756
8.03752	102.322	8.03752	108.219	8.03752	100.418	8.03752	101.899
8.05039	102.322	8.05039	107.219	8.05039	99.8461	8.05039	101.185
8.06326	102.251	8.06326	106.933	8.06326	100.489	8.06326	101.256
8.07613	102.393	8.07613	107.219	8.07613	99.2747	8.07613	101.399
8.089	102.108	8.089	107.504	8.089	98.9175	8.089	100.185
8.10187	101.608	8.10187	107.647	8.10187	100.775	8.10187	100.256
8.11474	103.179	8.11474	105.862	8.11474	100.346	8.11474	100.971
8.12761	102.322	8.12761	106.79	8.12761	99.9175	8.12761	101.042
8.14048	102.751	8.14048	106.433	8.14048	100.275	8.14048	99.8277
8.15336	102.679	8.15336	106.29	8.15336	100.132	8.15336	100.542
8.16623	102.322	8.16623	106.719	8.16623	100.489	8.16623	100.828
8.1791	102.322	8.1791	106.933	8.1791	101.132	8.1791	99.542
8.19197	101.965	8.19197	108.362	8.19197	100.203	8.19197	100.471
8.20484	102.465	8.20484	106.79	8.20484	100.275	8.20484	99.8992
8.21771	102.179	8.21771	107.433	8.21771	99.989	8.21771	101.328
8.23058	102.465	8.23058	106.647	8.23058	100.56	8.23058	100.899
8.24345	101.608	8.24345	107.504	8.24345	99.7747	8.24345	101.613
8.25632	102.751	8.25632	107.147	8.25632	100.132	8.25632	99.6135
8.26919	102.608	8.26919	107.147	8.26919	100.203	8.26919	101.328
8.28206	103.536	8.28206	107.147	8.28206	99.7747	8.28206	100.613
8.29494	102.536	8.29494	107.576	8.29494	100.989	8.29494	101.042
8.30781	102.322	8.30781	106.719	8.30781	100.275	8.30781	101.399
8.32068	102.036	8.32068	106.79	8.32068	99.8461	8.32068	101.113
8.33355	101.679	8.33355	107.29	8.33355	100.418	8.33355	101.042
8.34642	102.965	8.34642	106.79	8.34642	100.418	8.34642	100.756
8.35929	103.536	8.35929	107.862	8.35929	100.775	8.35929	101.256
8.37216	101.251	8.37216	108.219	8.37216	100.132	8.37216	98.9706
8.38503	101.822	8.38503	106.719	8.38503	101.06	8.38503	100.971
8.3979	102.108	8.3979	106.362	8.3979	100.06	8.3979	100.756
8.41077	103.108	8.41077	107.576	8.41077	99.4175	8.41077	100.328
8.42364	103.822	8.42364	107.79	8.42364	99.989	8.42364	101.256
8.43651	102.608	8.43651	105.862	8.43651	99.8461	8.43651	101.471
8.44939	101.179	8.44939	107.933	8.44939	98.8461	8.44939	100.613
8.46226	102.751	8.46226	107.433	8.46226	99.989	8.46226	101.113
8.47513	102.036	8.47513	106.362	8.47513	100.203	8.47513	100.113
8.488	102.608	8.488	107.219	8.488	100.632	8.488	100.471
8.50087	102.251	8.50087	107.004	8.50087	100.203	8.50087	99.042
8.51374	102.179	8.51374	108.147	8.51374	100.346	8.51374	100.328
8.52661	102.322	8.52661	106.933	8.52661	100.489	8.52661	99.8277
8.53948	103.751	8.53948	106.362	8.53948	100.846	8.53948	101.113
8.55235	101.965	8.55235	106.647	8.55235	100.275	8.55235	100.185
8.56522	102.108	8.56522	107.219	8.56522	100.489	8.56522	101.399
8.57809	102.251	8.57809	107.933	8.57809	100.56	8.57809	101.828
8.59096	100.751	8.59096	106.219	8.59096	99.989	8.59096	100.685
8.60384	101.751	8.60384	108.004	8.60384	100.418	8.60384	100.971
8.61671	101.536	8.61671	107.29	8.61671	99.3461	8.61671	101.042
8.62958	103.608	8.62958	107.576	8.62958	100.132	8.62958	101.685
8.64245	101.822	8.64245	108.147	8.64245	100.418	8.64245	100.328
8.65532	102.179	8.65532	107.29	8.65532	100.703	8.65532	100.042
8.66819	101.965	8.66819	106.29	8.66819	100.56	8.66819	100.613
8.68106	101.965	8.68106	107.219	8.68106	101.132	8.68106	100.256
8.69393	101.679	8.69393	106.29	8.69393	100.06	8.69393	101.185
8.7068	102.822	8.7068	107.076	8.7068	99.3461	8.7068	100.685
8.71967	103.036	8.71967	106.433	8.71967	101.132	8.71967	100.899
8.73254	103.036	8.73254	106.862	8.73254	100.56	8.73254	101.399
8.74541	101.893	8.74541	107.219	8.74541	101.989	8.74541	100.256
8.75829	101.822	8.75829	107.504	8.75829	101.06	8.75829	99.542
8.77116	103.251	8.77116	107.504	8.77116	100.06	8.77116	100.899
8.78403	103.536	8.78403	106.433	8.78403	100.418	8.78403	100.471
8.7969	101.965	8.7969	106.933	8.7969	100.703	8.7969	100.756
8.80977	102.108	8.80977	106.719	8.80977	100.203	8.80977	100.113
8.82264	102.751	8.82264	106.719	8.82264	100.346	8.82264	99.7563
8.83551	103.393	8.83551	107.79	8.83551	100.275	8.83551	100.399
8.84838	102.179	8.84838	107.219	8.84838	99.6318	8.84838	100.113
8.86125	102.108	8.86125	107.004	8.86125	100.346	8.86125	100.042
8.87412	101.751	8.87412	107.362	8.87412	100.632	8.87412	99.8277
8.88699	102.608	8.88699	107.076	8.88699	99.989	8.88699	100.185
8.89986	102.179	8.89986	106.933	8.89986	99.6318	8.89986	100.685
8.91274	102.465	8.91274	106.576	8.91274	101.275	8.91274	100.185
8.92561	101.679	8.92561	106.933	8.92561	100.06	8.92561	100.685
8.93848	101.965	8.93848	107.147	8.93848	100.56	8.93848	100.471
8.95135	102.108	8.95135	107.362	8.95135	100.489	8.95135	101.113
8.96422	102.251	8.96422	106.433	8.96422	100.632	8.96422	100.471
8.97709	100.822	8.97709	106.29	8.97709	99.6318	8.97709	100.185
8.98996	102.393	8.98996	107.862	8.98996	99.989	8.98996	101.042
9.00283	102.251	9.00283	107.79	9.00283	99.489	9.00283	101.042
9.0157	102.322	9.0157	106.647	9.0157	100.346	9.0157	100.185
9.02857	102.465	9.02857	107.719	9.02857	99.5604	9.02857	99.8277
9.04144	102.393	9.04144	106.147	9.04144	99.3461	9.04144	100.042
9.05431	102.679	9.05431	106.647	9.05431	99.8461	9.05431	100.971
9.06719	103.251	9.06719	107.79	9.06719	99.489	9.06719	100.542
9.08006	102.893	9.08006	107.504	9.08006	98.989	9.08006	100.113
9.09293	103.036	9.09293	107.147	9.09293	99.989	9.09293	101.542
9.1058	101.751	9.1058	107.504	9.1058	100.632	9.1058	100.613
9.11867	101.893	9.11867	107.576	9.11867	100.346	9.11867	99.8277
9.13154	101.751	9.13154	107.219	9.13154	100.918	9.13154	100.899
9.14441	101.822	9.14441	107.362	9.14441	101.275	9.14441	101.399
9.15728	102.608	9.15728	107.719	9.15728	100.132	9.15728	100.971
9.17015	101.251	9.17015	107.433	9.17015	100.489	9.17015	100.185
9.18302	102.465	9.18302	107.647	9.18302	99.3461	9.18302	101.685
9.19589	102.893	9.19589	106.719	9.19589	100.203	9.19589	101.185
9.20876	102.393	9.20876	107.719	9.20876	101.203	9.20876	100.471
9.22164	100.751	9.22164	107.362	9.22164	101.06	9.22164	101.328
9.23451	102.108	9.23451	108.004	9.23451	99.7032	9.23451	100.542
9.24738	102.179	9.24738	106.79	9.24738	99.5604	9.24738	99.1849
9.26025	101.965	9.26025	107.576	9.26025	99.8461	9.26025	101.471
9.27312	102.608	9.27312	106.219	9.27312	99.989	9.27312	100.399
9.28599	102.108	9.28599	106.362	9.28599	99.1318	9.28599	100.256
9.29886	101.822	9.29886	106.504	9.29886	99.4175	9.29886	100.899
9.31173	101.393	9.31173	107.576	9.31173	100.56	9.31173	100.971
9.3246	102.608	9.3246	107.076	9.3246	98.489	9.3246	100.328
9.33747	102.251	9.33747	107.576	9.33747	100.846	9.33747	100.542
9.35034	101.822	9.35034	107.219	9.35034	100.346	9.35034	102.113
9.36321	102.251	9.36321	106.79	9.36321	99.5604	9.36321	100.185
9.37609	102.536	9.37609	106.647	9.37609	100.418	9.37609	100.185
9.38896	100.965	9.38896	106.29	9.38896	99.4175	9.38896	100.471
9.40183	102.822	9.40183	106.647	9.40183	100.275	9.40183	100.256
9.4147	102.036	9.4147	107.79	9.4147	99.7032	9.4147	101.613
9.42757	102.393	9.42757	106.719	9.42757	100.846	9.42757	100.613
9.44044	101.536	9.44044	106.862	9.44044	100.346	9.44044	100.113
9.45331	101.822	9.45331	106.719	9.45331	100.132	9.45331	101.399
9.46618	102.893	9.46618	107.004	9.46618	100.346	9.46618	100.756
9.47905	101.608	9.47905	106.862	9.47905	100.775	9.47905	101.185
9.49192	102.608	9.49192	107.147	9.49192	99.0604	9.49192	101.113
9.50479	101.608	9.50479	107.147	9.50479	100.06	9.50479	99.9706
9.51766	102.893	9.51766	108.362	9.51766	99.9175	9.51766	100.971
9.53054	101.965	9.53054	108.29	9.53054	101.56	9.53054	100.542
9.54341	101.608	9.54341	106.933	9.54341	100.06	9.54341	101.113
9.55628	102.465	9.55628	106.433	9.55628	99.7032	9.55628	100.185
9.56915	102.965	9.56915	106.933	9.56915	100.132	9.56915	99.7563
9.58202	102.751	9.58202	107.433	9.58202	99.6318	9.58202	100.542
9.59489	100.679	9.59489	106.647	9.59489	99.989	9.59489	100.971
9.60776	102.393	9.60776	106.504	9.60776	100.703	9.60776	100.971
9.62063	102.608	9.62063	107.219	9.62063	99.2747	9.62063	100.399
9.6335	102.108	9.6335	107.504	9.6335	99.7747	9.6335	100.756
9.64637	101.751	9.64637	108.219	9.64637	98.989	9.64637	100.256
9.65924	101.679	9.65924	106.719	9.65924	98.9175	9.65924	101.113
9.67211	101.536	9.67211	107.362	9.67211	99.6318	9.67211	100.328
9.68499	102.536	9.68499	106.362	9.68499	99.6318	9.68499	100.828
9.69786	102.036	9.69786	106.933	9.69786	99.2032	9.69786	98.6849
9.71073	102.179	9.71073	106.362	9.71073	100.632	9.71073	99.6849
9.7236	102.893	9.7236	107.076	9.7236	99.2032	9.7236	101.185
9.73647	102.393	9.73647	106.79	9.73647	99.6318	9.73647	100.399
9.74934	102.036	9.74934	107.076	9.74934	100.346	9.74934	99.9706
9.76221	102.679	9.76221	106.076	9.76221	100.489	9.76221	100.328
9.77508	102.108	9.77508	106.362	9.77508	99.7747	9.77508	100.042
9.78795	101.465	9.78795	108.79	9.78795	99.4175	9.78795	99.8277
9.80082	101.536	9.80082	106.076	9.80082	99.9175	9.80082	100.828
9.81369	101.322	9.81369	107.647	9.81369	100.275	9.81369	100.471
9.82657	102.536	9.82657	107.147	9.82657	100.918	9.82657	100.328
9.83944	102.608	9.83944	106.504	9.83944	100.06	9.83944	101.042
9.85231	101.751	9.85231	105.79	9.85231	100.775	9.85231	101.328
9.86518	102.465	9.86518	106.79	9.86518	99.7747	9.86518	101.328
9.87805	101.679	9.87805	108.219	9.87805	99.5604	9.87805	100.042
9.89092	103.393	9.89092	106.504	9.89092	99.9175	9.89092	100.113
9.90379	102.322	9.90379	106.29	9.90379	99.8461	9.90379	100.828
9.91666	102.322	9.91666	105.862	9.91666	99.8461	9.91666	100.328
9.92953	102.036	9.92953	106.79	9.92953	99.989	9.92953	100.042
9.9424	102.536	9.9424	107.076	9.9424	100.06	9.9424	101.256
9.95527	102.036	9.95527	107.219	9.95527	101.346	9.95527	99.542
9.96814	101.179	9.96814	107.004	9.96814	99.7032	9.96814	100.042
9.98102	101.465	9.98102	107.076	9.98102	99.9175	9.98102	101.113
9.99389	102.322	9.99389	107.576	9.99389	100.56	9.99389	99.9706
10.0068	103.036	10.0068	105.147	10.0068	99.0604	10.0068	101.042
10.0196	101.893	10.0196	106.79	10.0196	100.275	10.0196	100.685
10.0325	101.108	10.0325	107.79	10.0325	100.203	10.0325	101.113
10.0454	100.822	10.0454	106.862	10.0454	99.7032	10.0454	99.3277
10.0582	101.108	10.0582	107.433	10.0582	99.8461	10.0582	100.256
10.0711	102.536	10.0711	106.29	10.0711	100.132	10.0711	100.042
10.084	101.608	10.084	107.933	10.084	99.9175	10.084	100.971
10.0969	101.822	10.0969	105.933	10.0969	100.132	10.0969	100.328
10.1097	102.465	10.1097	106.504	10.1097	100.132	10.1097	100.542
10.1226	102.108	10.1226	108.147	10.1226	100.06	10.1226	100.328
10.1355	102.751	10.1355	106.647	10.1355	99.2747	10.1355	100.399
10.1483	102.751	10.1483	106.076	10.1483	99.7747	10.1483	100.185
10.1612	102.179	10.1612	106.933	10.1612	99.489	10.1612	100.471
10.1741	102.251	10.1741	106.933	10.1741	100.418	10.1741	101.042
10.1869	103.251	10.1869	107.147	10.1869	99.489	10.1869	100.971
10.1998	101.893	10.1998	106.219	10.1998	100.06	10.1998	100.685
10.2127	102.751	10.2127	107.719	10.2127	100.56	10.2127	101.471
10.2256	101.679	10.2256	106.504	10.2256	100.489	10.2256	100.971
10.2384	101.893	10.2384	106.433	10.2384	99.7747	10.2384	101.399
10.2513	102.536	10.2513	107.719	10.2513	99.9175	10.2513	101.042
10.2642	101.679	10.2642	106.933	10.2642	99.2032	10.2642	100.542
10.277	101.893	10.277	106.647	10.277	99.7032	10.277	101.113
10.2899	102.108	10.2899	107.504	10.2899	99.7747	10.2899	100.113
10.3028	102.679	10.3028	107.004	10.3028	99.9175	10.3028	100.042
10.3157	101.893	10.3157	105.29	10.3157	100.418	10.3157	100.899
10.3285	102.322	10.3285	107.004	10.3285	100.56	10.3285	101.685
10.3414	102.036	10.3414	108.076	10.3414	98.7747	10.3414	100.756
10.3543	102.393	10.3543	106.719	10.3543	99.7747	10.3543	100.185
10.3671	102.322	10.3671	107.219	10.3671	100.346	10.3671	100.042
10.38	101.965	10.38	106.862	10.38	100.346	10.38	101.185
10.3929	102.322	10.3929	106.576	10.3929	100.632	10.3929	100.256
10.4058	103.465	10.4058	106.076	10.4058	100.275	10.4058	101.113
10.4186	102.679	10.4186	106.433	10.4186	99.3461	10.4186	101.256
10.4315	103.036	10.4315	107.004	10.4315	99.9175	10.4315	101.185
10.4444	102.893	10.4444	106.79	10.4444	100.846	10.4444	101.685
10.4572	103.322	10.4572	107.29	10.4572	100.275	10.4572	100.828
10.4701	103.179	10.4701	108.29	10.4701	100.418	10.4701	101.113
10.483	102.465	10.483	107.147	10.483	99.7032	10.483	101.471
10.4958	102.108	10.4958	105.219	10.4958	100.275	10.4958	100.185
10.5087	102.036	10.5087	106.647	10.5087	100.275	10.5087	101.185
10.5216	102.393	10.5216	106.719	10.5216	100.989	10.5216	101.042
10.5345	103.036	10.5345	107.719	10.5345	102.06	10.5345	101.971
10.5473	102.322	10.5473	107.647	10.5473	99.8461	10.5473	101.113
10.5602	103.251	10.5602	108.862	10.5602	99.6318	10.5602	102.113
10.5731	103.322	10.5731	107.219	10.5731	99.7747	10.5731	102.685
10.5859	103.536	10.5859	106.933	10.5859	100.06	10.5859	99.7563
10.5988	104.608	10.5988	106.362	10.5988	101.132	10.5988	102.328
10.6117	103.536	10.6117	106.576	10.6117	99.5604	10.6117	100.756
10.6246	103.251	10.6246	106.433	10.6246	100.203	10.6246	100.685
10.6374	102.751	10.6374	107.362	10.6374	100.56	10.6374	100.613
10.6503	103.179	10.6503	107.147	10.6503	100.918	10.6503	101.756
10.6632	101.965	10.6632	108.147	10.6632	100.203	10.6632	101.685
10.676	102.251	10.676	107.362	10.676	99.7032	10.676	101.613
10.6889	102.965	10.6889	107.219	10.6889	100.203	10.6889	101.828
10.7018	103.036	10.7018	106.719	10.7018	100.275	10.7018	101.756
10.7147	103.251	10.7147	107.647	10.7147	101.06	10.7147	101.899
10.7275	104.036	10.7275	107.433	10.7275	99.9175	10.7275	100.828
10.7404	102.893	10.7404	106.933	10.7404	101.06	10.7404	101.113
10.7533	104.108	10.7533	107.719	10.7533	99.2032	10.7533	101.042
10.7661	103.036	10.7661	107.433	10.7661	100.418	10.7661	101.971
10.779	103.465	10.779	107.433	10.779	100.918	10.779	101.113
10.7919	102.108	10.7919	106.79	10.7919	99.7032	10.7919	101.828
10.8047	102.322	10.8047	106.862	10.8047	100.56	10.8047	101.042
10.8176	102.322	10.8176	106.219	10.8176	100.346	10.8176	101.542
10.8305	102.751	10.8305	106.719	10.8305	99.8461	10.8305	100.971
10.8434	102.536	10.8434	108.147	10.8434	100.346	10.8434	100.542
10.8562	103.108	10.8562	106.719	10.8562	100.346	10.8562	101.113
10.8691	101.679	10.8691	106.433	10.8691	99.989	10.8691	101.185
10.882	101.965	10.882	106.433	10.882	99.989	10.882	100.828
10.8948	101.965	10.8948	107.647	10.8948	99.9175	10.8948	101.328
10.9077	102.822	10.9077	105.933	10.9077	100.203	10.9077	100.042
10.9206	101.965	10.9206	107.719	10.9206	100.203	10.9206	100.828
10.9335	102.393	10.9335	106.79	10.9335	99.2747	10.9335	100.971
10.9463	102.465	10.9463	106.504	10.9463	99.8461	10.9463	101.471
10.9592	101.179	10.9592	107.433	10.9592	100.275	10.9592	100.113
10.9721	101.608	10.9721	107.433	10.9721	100.775	10.9721	100.899
10.9849	102.036	10.9849	106.862	10.9849	100.06	10.9849	101.185
10.9978	101.893	10.9978	106.362	10.9978	99.7032	10.9978	100.113
11.0107	101.108	11.0107	106.719	11.0107	99.8461	11.0107	99.8992
11.0236	101.965	11.0236	107.004	11.0236	99.989	11.0236	100.613
11.0364	102.251	11.0364	106.433	11.0364	99.6318	11.0364	101.042
11.0493	101.536	11.0493	107.362	11.0493	98.989	11.0493	100.185
11.0622	101.465	11.0622	107.076	11.0622	99.7032	11.0622	100.899
11.075	102.393	11.075	105.933	11.075	99.7747	11.075	100.113
11.0879	102.179	11.0879	106.076	11.0879	100.203	11.0879	100.828
11.1008	102.536	11.1008	106.933	11.1008	99.5604	11.1008	99.542
11.1136	102.251	11.1136	106.79	11.1136	99.5604	11.1136	99.6135
11.1265	102.108	11.1265	106.504	11.1265	100.56	11.1265	101.328
11.1394	101.893	11.1394	106.79	11.1394	99.5604	11.1394	100.328
11.1523	101.751	11.1523	106.719	11.1523	98.989	11.1523	100.899
11.1651	102.608	11.1651	105.933	11.1651	99.989	11.1651	99.542
11.178	101.465	11.178	106.504	11.178	99.989	11.178	101.042
11.1909	101.536	11.1909	107.076	11.1909	100.132	11.1909	100.185
11.2037	101.179	11.2037	106.219	11.2037	99.2747	11.2037	100.756
11.2166	101.108	11.2166	106.433	11.2166	98.5604	11.2166	100.471
11.2295	101.679	11.2295	107.147	11.2295	100.132	11.2295	100.399
11.2424	101.536	11.2424	106.79	11.2424	99.1318	11.2424	100.042
11.2552	100.393	11.2552	107.219	11.2552	100.275	11.2552	101.042
11.2681	101.679	11.2681	106.933	11.2681	99.5604	11.2681	100.756
11.281	101.751	11.281	107.147	11.281	99.0604	11.281	100.256
11.2938	103.108	11.2938	106.933	11.2938	99.3461	11.2938	101.113
11.3067	101.322	11.3067	106.647	11.3067	99.3461	11.3067	100.399
11.3196	102.465	11.3196	107.004	11.3196	99.0604	11.3196	100.328
11.3325	101.393	11.3325	106.719	11.3325	100.132	11.3325	100.542
11.3453	102.536	11.3453	106.862	11.3453	99.2032	11.3453	100.542
11.3582	101.108	11.3582	106.076	11.3582	99.489	11.3582	99.542
11.3711	101.322	11.3711	105.576	11.3711	99.1318	11.3711	99.8992
11.3839	101.679	11.3839	107.004	11.3839	99.7747	11.3839	100.185
11.3968	101.751	11.3968	106.504	11.3968	98.2747	11.3968	100.399
11.4097	101.036	11.4097	106.79	11.4097	99.9175	11.4097	99.7563
11.4225	101.965	11.4225	106.79	11.4225	99.8461	11.4225	99.542
11.4354	101.679	11.4354	106.79	11.4354	100.703	11.4354	100.185
11.4483	101.251	11.4483	107.433	11.4483	99.2032	11.4483	100.471
11.4612	102.322	11.4612	106.647	11.4612	98.6318	11.4612	100.256
11.474	101.036	11.474	106.004	11.474	99.6318	11.474	101.042
11.4869	102.536	11.4869	105.862	11.4869	100.346	11.4869	100.185
11.4998	101.179	11.4998	105.433	11.4998	99.989	11.4998	100.471
11.5126	101.179	11.5126	105.147	11.5126	99.5604	11.5126	99.9706
11.5255	101.465	11.5255	107.29	11.5255	99.7747	11.5255	99.3277
11.5384	101.893	11.5384	106.647	11.5384	99.989	11.5384	99.9706
11.5513	102.036	11.5513	106.647	11.5513	99.2032	11.5513	99.6849
11.5641	101.536	11.5641	106.647	11.5641	99.989	11.5641	100.399
11.577	101.465	11.577	107.076	11.577	99.5604	11.577	99.6135
11.5899	100.322	11.5899	106.076	11.5899	98.989	11.5899	100.613
11.6027	101.322	11.6027	106.219	11.6027	99.1318	11.6027	100.328
11.6156	101.536	11.6156	107.004	11.6156	99.4175	11.6156	100.328
11.6285	101.679	11.6285	106.433	11.6285	99.8461	11.6285	100.399
11.6414	102.036	11.6414	107.219	11.6414	99.4175	11.6414	99.4706
11.6542	100.036	11.6542	106.433	11.6542	99.4175	11.6542	99.9706
11.6671	102.536	11.6671	106.576	11.6671	99.7747	11.6671	100.042
11.68	101.536	11.68	106.504	11.68	100.703	11.68	100.542
11.6928	102.751	11.6928	106.719	11.6928	98.489	11.6928	99.542
11.7057	101.108	11.7057	106.433	11.7057	98.989	11.7057	99.9706
11.7186	102.465	11.7186	105.862	11.7186	99.6318	11.7186	100.756
11.7314	101.179	11.7314	106.219	11.7314	98.8461	11.7314	100.471
11.7443	101.036	11.7443	105.504	11.7443	99.489	11.7443	101.328
11.7572	102.393	11.7572	107.147	11.7572	99.2032	11.7572	99.8992
11.7701	101.322	11.7701	107.433	11.7701	99.4175	11.7701	99.8992
11.7829	101.679	11.7829	105.79	11.7829	99.5604	11.7829	99.2563
11.7958	101.822	11.7958	106.933	11.7958	99.9175	11.7958	99.1135
11.8087	101.536	11.8087	106.362	11.8087	99.7032	11.8087	99.1135
11.8215	101.536	11.8215	107.004	11.8215	98.989	11.8215	99.3992
11.8344	102.322	11.8344	106.576	11.8344	99.489	11.8344	99.3277
11.8473	102.965	11.8473	106.647	11.8473	99.7747	11.8473	99.6135
11.8602	101.751	11.8602	106.933	11.8602	99.2032	11.8602	99.8992
11.873	101.465	11.873	106.147	11.873	98.989	11.873	100.113
11.8859	101.608	11.8859	106.004	11.8859	98.6318	11.8859	100.685
11.8988	101.965	11.8988	107.076	11.8988	99.4175	11.8988	99.6849
11.9116	102.536	11.9116	106.647	11.9116	99.5604	11.9116	100.756
11.9245	101.536	11.9245	106.862	11.9245	98.989	11.9245	100.328
11.9374	100.893	11.9374	106.362	11.9374	99.0604	11.9374	99.542
11.9503	102.608	11.9503	107.219	11.9503	99.489	11.9503	99.9706
11.9631	101.393	11.9631	106.362	11.9631	100.06	11.9631	99.8992
11.976	102.108	11.976	106.076	11.976	98.3461	11.976	100.613
11.9889	101.893	11.9889	105.862	11.9889	99.5604	11.9889	100.113
12.0017	102.822	12.0017	105.647	12.0017	99.4175	12.0017	99.6135
12.0146	102.679	12.0146	106.504	12.0146	99.5604	12.0146	99.3992
12.0275	102.822	12.0275	106.219	12.0275	99.4175	12.0275	100.828
12.0403	102.179	12.0403	105.433	12.0403	99.2032	12.0403	100.756
12.0532	101.179	12.0532	107.004	12.0532	99.3461	12.0532	100.042
12.0661	101.965	12.0661	105.862	12.0661	99.0604	12.0661	100.613
12.079	102.751	12.079	106.362	12.079	100.846	12.079	100.899
12.0918	102.179	12.0918	106.433	12.0918	99.2747	12.0918	99.6135
12.1047	101.822	12.1047	107.147	12.1047	98.9175	12.1047	99.7563
12.1176	102.465	12.1176	107.004	12.1176	99.4175	12.1176	100.613
12.1304	101.965	12.1304	107.433	12.1304	100.203	12.1304	101.185
12.1433	101.536	12.1433	105.862	12.1433	99.9175	12.1433	100.471
12.1562	101.393	12.1562	107.504	12.1562	98.6318	12.1562	100.328
12.1691	101.751	12.1691	106.362	12.1691	99.489	12.1691	99.3277
12.1819	101.965	12.1819	107.433	12.1819	100.132	12.1819	100.185
12.1948	102.036	12.1948	105.719	12.1948	100.132	12.1948	99.8277
12.2077	100.251	12.2077	106.076	12.2077	99.489	12.2077	99.1849
12.2205	101.751	12.2205	106.647	12.2205	100.632	12.2205	99.3992
12.2334	101.393	12.2334	106.719	12.2334	99.2747	12.2334	99.9706
12.2463	101.322	12.2463	105.933	12.2463	99.989	12.2463	99.8992
12.2592	103.179	12.2592	106.362	12.2592	98.7747	12.2592	99.3992
12.272	101.393	12.272	107.004	12.272	99.5604	12.272	100.399
12.2849	101.251	12.2849	106.933	12.2849	98.4175	12.2849	99.6849
12.2978	101.965	12.2978	106.362	12.2978	99.489	12.2978	99.8992
12.3106	101.393	12.3106	106.504	12.3106	99.2747	12.3106	100.256
12.3235	101.393	12.3235	106.362	12.3235	99.489	12.3235	100.113
12.3364	101.893	12.3364	107.362	12.3364	99.4175	12.3364	100.613
12.3492	101.465	12.3492	106.29	12.3492	99.8461	12.3492	100.042
12.3621	101.751	12.3621	106.576	12.3621	99.989	12.3621	99.8992
12.375	101.965	12.375	106.504	12.375	100.418	12.375	99.1849
12.3879	102.108	12.3879	107.219	12.3879	99.2747	12.3879	99.9706
12.4007	101.893	12.4007	106.147	12.4007	99.7032	12.4007	99.3992
12.4136	101.965	12.4136	105.219	12.4136	100.489	12.4136	100.471
12.4265	102.751	12.4265	106.004	12.4265	99.0604	12.4265	100.328
12.4393	101.893	12.4393	106.719	12.4393	99.0604	12.4393	99.8277
12.4522	101.751	12.4522	106.219	12.4522	98.8461	12.4522	100.185
12.4651	101.679	12.4651	107.004	12.4651	98.8461	12.4651	101.042
12.478	101.108	12.478	106.362	12.478	99.8461	12.478	100.185
12.4908	100.751	12.4908	106.576	12.4908	99.489	12.4908	99.7563
12.5037	101.322	12.5037	105.504	12.5037	98.4175	12.5037	99.6135
12.5166	102.251	12.5166	106.576	12.5166	99.5604	12.5166	100.113
12.5294	100.965	12.5294	106.647	12.5294	99.8461	12.5294	100.113
12.5423	102.679	12.5423	106.647	12.5423	99.989	12.5423	101.185
12.5552	101.465	12.5552	106.219	12.5552	99.1318	12.5552	99.6849
12.5681	101.608	12.5681	106.29	12.5681	99.2032	12.5681	99.542
12.5809	102.179	12.5809	105.719	12.5809	98.8461	12.5809	99.4706
12.5938	101.608	12.5938	106.433	12.5938	99.989	12.5938	100.256
12.6067	101.608	12.6067	105.933	12.6067	99.0604	12.6067	99.9706
12.6195	100.893	12.6195	106.933	12.6195	98.489	12.6195	98.9706
12.6324	101.251	12.6324	106.719	12.6324	99.2032	12.6324	99.8992
12.6453	101.536	12.6453	107.147	12.6453	99.5604	12.6453	100.328
12.6581	101.393	12.6581	106.647	12.6581	100.346	12.6581	100.113
12.671	102.036	12.671	106.504	12.671	98.6318	12.671	99.7563
12.6839	101.393	12.6839	106.576	12.6839	99.6318	12.6839	99.6849
12.6968	102.251	12.6968	106.433	12.6968	100.203	12.6968	99.6849
12.7096	101.108	12.7096	106.862	12.7096	101.132	12.7096	100.256
12.7225	100.822	12.7225	106.29	12.7225	99.489	12.7225	99.042
12.7354	100.322	12.7354	106.862	12.7354	99.2032	12.7354	99.9706
12.7482	102.036	12.7482	106.219	12.7482	98.9175	12.7482	99.3992
12.7611	101.036	12.7611	105.576	12.7611	99.2032	12.7611	99.9706
12.774	101.536	12.774	105.719	12.774	99.3461	12.774	99.7563
12.7869	101.536	12.7869	105.219	12.7869	99.489	12.7869	99.2563
12.7997	100.965	12.7997	106.647	12.7997	98.7747	12.7997	99.3277
12.8126	100.751	12.8126	107.433	12.8126	98.489	12.8126	100.113
12.8255	101.536	12.8255	106.219	12.8255	99.4175	12.8255	99.9706
12.8383	101.679	12.8383	105.933	12.8383	98.4175	12.8383	99.6849
12.8512	101.108	12.8512	107.362	12.8512	98.7747	12.8512	99.9706
12.8641	101.751	12.8641	105.719	12.8641	100.132	12.8641	98.9706
12.877	101.465	12.877	106.576	12.877	98.4175	12.877	100.042
12.8898	101.608	12.8898	106.362	12.8898	99.4175	12.8898	100.042
12.9027	101.393	12.9027	106.433	12.9027	98.7032	12.9027	99.6849
12.9156	102.465	12.9156	105.433	12.9156	98.3461	12.9156	99.9706
12.9284	101.536	12.9284	107.076	12.9284	99.4175	12.9284	100.113
12.9413	101.608	12.9413	105.79	12.9413	99.3461	12.9413	100.399
12.9542	101.965	12.9542	107.147	12.9542	99.0604	12.9542	100.113
12.967	102.108	12.967	105.719	12.967	98.489	12.967	99.7563
12.9799	100.751	12.9799	106.076	12.9799	99.7032	12.9799	99.6135
12.9928	102.751	12.9928	106.29	12.9928	99.1318	12.9928	99.4706
13.0057	102.393	13.0057	106.219	13.0057	99.6318	13.0057	99.7563
13.0185	101.322	13.0185	106.647	13.0185	100.346	13.0185	100.471
13.0314	101.179	13.0314	107.29	13.0314	99.489	13.0314	100.042
13.0443	102.393	13.0443	105.719	13.0443	98.7747	13.0443	98.4706
13.0571	101.679	13.0571	106.433	13.0571	99.7032	13.0571	99.7563
13.07	101.322	13.07	106.433	13.07	99.2747	13.07	98.8277
13.0829	101.251	13.0829	105.933	13.0829	99.9175	13.0829	99.3992
13.0958	101.965	13.0958	106.933	13.0958	99.4175	13.0958	100.328
13.1086	101.179	13.1086	106.79	13.1086	99.7747	13.1086	100.256
13.1215	101.108	13.1215	106.076	13.1215	99.489	13.1215	99.9706
13.1344	100.965	13.1344	107.576	13.1344	98.6318	13.1344	100.328
13.1472	101.679	13.1472	106.29	13.1472	100.275	13.1472	100.971
13.1601	101.822	13.1601	106.147	13.1601	99.989	13.1601	100.542
13.173	101.822	13.173	106.933	13.173	99.489	13.173	99.1135
13.1859	101.465	13.1859	107.004	13.1859	99.9175	13.1859	98.7563
13.1987	100.893	13.1987	106.933	13.1987	98.8461	13.1987	99.2563
13.2116	102.036	13.2116	105.862	13.2116	98.6318	13.2116	99.542
13.2245	101.465	13.2245	106.219	13.2245	99.7747	13.2245	99.4706
13.2373	101.536	13.2373	107.219	13.2373	99.2747	13.2373	100.113
13.2502	101.893	13.2502	105.362	13.2502	99.8461	13.2502	99.9706
13.2631	102.036	13.2631	106.933	13.2631	99.0604	13.2631	99.9706
13.276	101.965	13.276	106.219	13.276	99.5604	13.276	100.399
13.2888	102.036	13.2888	106.862	13.2888	99.2747	13.2888	100.113
13.3017	101.822	13.3017	107.147	13.3017	99.2747	13.3017	99.9706
13.3146	102.036	13.3146	107.004	13.3146	99.3461	13.3146	99.2563
13.3274	101.751	13.3274	105.79	13.3274	98.8461	13.3274	99.4706
13.3403	102.179	13.3403	107.362	13.3403	100.132	13.3403	99.6849
13.3532	101.465	13.3532	106.647	13.3532	97.9175	13.3532	100.542
13.366	102.251	13.366	105.79	13.366	99.3461	13.366	100.185
13.3789	100.822	13.3789	106.504	13.3789	98.2747	13.3789	100.185
13.3918	102.036	13.3918	106.219	13.3918	99.7032	13.3918	99.542
13.4047	101.608	13.4047	105.719	13.4047	99.7747	13.4047	99.6849
13.4175	101.179	13.4175	106.576	13.4175	98.9175	13.4175	100.471
13.4304	101.179	13.4304	106.647	13.4304	99.6318	13.4304	100.042
13.4433	102.393	13.4433	106.362	13.4433	98.9175	13.4433	100.185
13.4561	102.179	13.4561	105.504	13.4561	98.489	13.4561	99.4706
13.469	102.108	13.469	106.004	13.469	99.4175	13.469	99.8277
13.4819	100.965	13.4819	105.433	13.4819	98.4175	13.4819	99.8992
13.4948	101.751	13.4948	106.79	13.4948	99.7747	13.4948	100.185
13.5076	101.751	13.5076	106.719	13.5076	99.8461	13.5076	99.8277
13.5205	100.965	13.5205	106.219	13.5205	99.489	13.5205	100.613
13.5334	101.679	13.5334	106.076	13.5334	99.2747	13.5334	99.9706
13.5462	101.393	13.5462	106.004	13.5462	100.132	13.5462	99.6849
13.5591	101.965	13.5591	106.147	13.5591	99.989	13.5591	100.185
13.572	100.893	13.572	106.219	13.572	98.9175	13.572	100.113
13.5849	101.679	13.5849	105.076	13.5849	99.2032	13.5849	100.399
13.5977	101.108	13.5977	105.719	13.5977	99.8461	13.5977	99.9706
13.6106	102.393	13.6106	106.076	13.6106	99.9175	13.6106	99.8992
13.6235	100.965	13.6235	106.504	13.6235	100.418	13.6235	99.9706
13.6363	102.322	13.6363	105.862	13.6363	98.7747	13.6363	99.542
13.6492	101.965	13.6492	106.79	13.6492	98.9175	13.6492	100.256
13.6621	100.965	13.6621	107.362	13.6621	99.7032	13.6621	99.8992
13.6749	101.679	13.6749	106.719	13.6749	99.989	13.6749	100.256
13.6878	102.036	13.6878	107.147	13.6878	98.8461	13.6878	99.8992
13.7007	101.536	13.7007	107.79	13.7007	99.1318	13.7007	99.6135
13.7136	101.751	13.7136	106.362	13.7136	98.989	13.7136	99.3992
13.7264	101.608	13.7264	105.719	13.7264	100.346	13.7264	100.328
13.7393	101.608	13.7393	105.004	13.7393	98.5604	13.7393	100.399
13.7522	101.751	13.7522	105.79	13.7522	98.6318	13.7522	99.542
13.765	101.465	13.765	105.504	13.765	99.489	13.765	100.542
13.7779	101.679	13.7779	106.862	13.7779	99.6318	13.7779	99.3992
13.7908	101.251	13.7908	106.076	13.7908	100.06	13.7908	100.256
13.8037	102.608	13.8037	106.362	13.8037	99.9175	13.8037	99.3992
13.8165	101.108	13.8165	105.933	13.8165	99.2032	13.8165	99.542
13.8294	101.751	13.8294	106.433	13.8294	98.989	13.8294	99.6849
13.8423	100.822	13.8423	106.076	13.8423	99.489	13.8423	99.542
13.8551	102.822	13.8551	106.433	13.8551	100.418	13.8551	100.471
13.868	101.536	13.868	105.933	13.868	99.7032	13.868	99.3992
13.8809	101.679	13.8809	107.576	13.8809	99.8461	13.8809	100.256
13.8938	101.893	13.8938	106.504	13.8938	99.6318	13.8938	100.042
13.9066	101.393	13.9066	106.719	13.9066	100.56	13.9066	99.8277
13.9195	101.822	13.9195	106.933	13.9195	98.9175	13.9195	99.9706
13.9324	101.465	13.9324	106.719	13.9324	98.989	13.9324	100.328
13.9452	101.893	13.9452	106.219	13.9452	99.1318	13.9452	99.3992
13.9581	101.679	13.9581	105.862	13.9581	99.489	13.9581	99.1849
13.971	101.893	13.971	107.004	13.971	99.2032	13.971	99.3992
13.9838	100.822	13.9838	106.504	13.9838	99.3461	13.9838	100.613
13.9967	102.108	13.9967	107.219	13.9967	99.7747	13.9967	100.828
14.0096	101.608	14.0096	106.79	14.0096	99.5604	14.0096	100.185
14.0225	101.036	14.0225	107.576	14.0225	99.9175	14.0225	98.9706
14.0353	100.608	14.0353	106.004	14.0353	99.4175	14.0353	99.7563
14.0482	102.751	14.0482	107.29	14.0482	99.489	14.0482	100.185
14.0611	101.322	14.0611	106.147	14.0611	99.0604	14.0611	99.2563
14.0739	102.465	14.0739	107.219	14.0739	100.275	14.0739	100.185
14.0868	100.751	14.0868	107.362	14.0868	99.3461	14.0868	99.8277
14.0997	101.251	14.0997	105.933	14.0997	99.5604	14.0997	99.4706
14.1126	102.465	14.1126	106.576	14.1126	99.489	14.1126	99.3992
14.1254	101.179	14.1254	106.004	14.1254	99.4175	14.1254	100.185
14.1383	102.108	14.1383	106.647	14.1383	98.7032	14.1383	99.3277
14.1512	100.893	14.1512	105.719	14.1512	98.9175	14.1512	99.542
14.164	102.322	14.164	105.576	14.164	99.6318	14.164	100.113
14.1769	101.322	14.1769	105.862	14.1769	99.1318	14.1769	99.542
14.1898	102.108	14.1898	105.862	14.1898	99.2747	14.1898	99.3992
14.2027	102.179	14.2027	106.504	14.2027	100.132	14.2027	99.3277
14.2155	101.822	14.2155	106.219	14.2155	100.632	14.2155	99.8277
14.2284	101.822	14.2284	107.076	14.2284	100.203	14.2284	99.2563
14.2413	101.608	14.2413	106.433	14.2413	99.7747	14.2413	99.8277
14.2541	100.965	14.2541	106.362	14.2541	99.5604	14.2541	99.8277
14.267	101.893	14.267	106.504	14.267	99.1318	14.267	99.1135
14.2799	101.608	14.2799	106.504	14.2799	99.7032	14.2799	100.471
14.2927	102.679	14.2927	106.576	14.2927	99.3461	14.2927	99.3277
14.3056	101.822	14.3056	106.004	14.3056	98.989	14.3056	99.8277
14.3185	101.465	14.3185	105.647	14.3185	99.3461	14.3185	100.113
14.3314	102.465	14.3314	106.576	14.3314	98.7032	14.3314	99.6135
14.3442	101.393	14.3442	106.362	14.3442	99.2032	14.3442	99.7563
14.3571	101.965	14.3571	105.79	14.3571	100.132	14.3571	100.328
14.37	101.108	14.37	106.004	14.37	99.3461	14.37	99.8277
14.3828	101.965	14.3828	106.504	14.3828	99.5604	14.3828	100.399
14.3957	101.251	14.3957	105.719	14.3957	99.8461	14.3957	100.399
14.4086	102.108	14.4086	107.29	14.4086	98.9175	14.4086	100.042
14.4215	101.465	14.4215	107.29	14.4215	99.0604	14.4215	101.399
14.4343	101.465	14.4343	106.004	14.4343	99.2032	14.4343	100.042
14.4472	101.751	14.4472	106.504	14.4472	99.7032	14.4472	99.9706
14.4601	101.465	14.4601	106.076	14.4601	99.989	14.4601	100.613
14.4729	101.893	14.4729	105.647	14.4729	100.632	14.4729	99.8992
14.4858	101.322	14.4858	105.719	14.4858	98.2747	14.4858	100.185
14.4987	101.036	14.4987	106.433	14.4987	99.489	14.4987	100.185
14.5116	101.751	14.5116	105.29	14.5116	99.2747	14.5116	99.7563
14.5244	101.393	14.5244	105.719	14.5244	99.2032	14.5244	100.471
14.5373	100.465	14.5373	105.219	14.5373	100.132	14.5373	99.4706
14.5502	101.322	14.5502	105.862	14.5502	99.3461	14.5502	98.7563
14.563	102.251	14.563	106.433	14.563	99.4175	14.563	99.1135
14.5759	101.893	14.5759	106.29	14.5759	99.1318	14.5759	99.6849
14.5888	101.393	14.5888	107.362	14.5888	100.06	14.5888	99.6849
14.6016	102.322	14.6016	105.862	14.6016	99.2747	14.6016	99.6849
14.6145	101.822	14.6145	106.076	14.6145	99.7032	14.6145	99.8277
14.6274	101.608	14.6274	107.504	14.6274	98.989	14.6274	99.4706
14.6403	102.108	14.6403	107.076	14.6403	99.9175	14.6403	100.256
14.6531	101.608	14.6531	106.504	14.6531	99.0604	14.6531	100.113
14.666	101.465	14.666	107.004	14.666	100.203	14.666	100.399
14.6789	101.179	14.6789	107.004	14.6789	99.2032	14.6789	100.899
14.6917	100.965	14.6917	106.504	14.6917	99.3461	14.6917	99.2563
14.7046	101.179	14.7046	106.076	14.7046	99.3461	14.7046	99.6849
14.7175	101.108	14.7175	106.076	14.7175	99.3461	14.7175	99.8277
14.7304	101.465	14.7304	107.29	14.7304	99.3461	14.7304	99.042
14.7432	101.536	14.7432	106.862	14.7432	98.489	14.7432	100.685
14.7561	100.751	14.7561	106.504	14.7561	98.9175	14.7561	100.542
14.769	101.393	14.769	106.576	14.769	99.4175	14.769	100.042
14.7818	101.036	14.7818	107.362	14.7818	99.7032	14.7818	100.613
14.7947	102.536	14.7947	106.933	14.7947	100.06	14.7947	99.2563
14.8076	101.393	14.8076	106.29	14.8076	99.489	14.8076	99.3992
14.8205	101.251	14.8205	106.79	14.8205	99.3461	14.8205	99.7563
14.8333	101.679	14.8333	105.933	14.8333	99.489	14.8333	99.3277
14.8462	102.179	14.8462	106.076	14.8462	98.489	14.8462	99.4706
14.8591	102.108	14.8591	106.362	14.8591	99.0604	14.8591	99.8277
14.8719	101.393	14.8719	105.504	14.8719	99.4175	14.8719	99.2563
14.8848	101.536	14.8848	106.219	14.8848	99.5604	14.8848	100.185
14.8977	101.679	14.8977	106.504	14.8977	98.6318	14.8977	101.328
14.9105	101.465	14.9105	106.576	14.9105	99.2747	14.9105	100.256
14.9234	102.465	14.9234	106.29	14.9234	99.5604	14.9234	99.3992
14.9363	101.393	14.9363	106.076	14.9363	99.2032	14.9363	101.113
14.9492	101.608	14.9492	106.219	14.9492	99.4175	14.9492	99.8992
14.962	101.251	14.962	106.147	14.962	98.1318	14.962	100.113
14.9749	101.822	14.9749	105.433	14.9749	99.489	14.9749	100.399
14.9878	101.322	14.9878	106.219	14.9878	99.0604	14.9878	100.613
15.0006	102.536	15.0006	107.647	15.0006	98.2032	15.0006	99.2563
15.0135	102.108	15.0135	106.576	15.0135	98.8461	15.0135	99.2563
15.0264	102.751	15.0264	105.29	15.0264	98.7747	15.0264	99.9706
15.0393	102.465	15.0393	106.147	15.0393	98.2032	15.0393	99.2563
15.0521	102.251	15.0521	106.504	15.0521	99.2747	15.0521	100.685
15.065	101.608	15.065	105.862	15.065	99.8461	15.065	99.542
15.0779	101.393	15.0779	106.362	15.0779	98.9175	15.0779	100.256
15.0907	101.393	15.0907	106.504	15.0907	99.7747	15.0907	98.9706
15.1036	101.608	15.1036	106.147	15.1036	100.275	15.1036	100.328
15.1165	101.179	15.1165	105.933	15.1165	100.275	15.1165	99.042
15.1294	101.751	15.1294	106.933	15.1294	99.989	15.1294	100.328
15.1422	101.393	15.1422	106.147	15.1422	100.203	15.1422	99.9706
15.1551	101.751	15.1551	105.933	15.1551	99.9175	15.1551	99.7563
15.168	102.108	15.168	105.933	15.168	99.989	15.168	100.113
15.1808	102.036	15.1808	106.504	15.1808	98.8461	15.1808	99.7563
15.1937	101.036	15.1937	106.576	15.1937	98.3461	15.1937	99.9706
15.2066	102.108	15.2066	105.862	15.2066	98.6318	15.2066	100.399
15.2194	101.036	15.2194	106.076	15.2194	99.6318	15.2194	99.7563
15.2323	100.893	15.2323	106.219	15.2323	99.7747	15.2323	100.256
15.2452	101.465	15.2452	106.504	15.2452	99.2032	15.2452	101.113
15.2581	101.965	15.2581	105.862	15.2581	100.132	15.2581	100.399
15.2709	100.751	15.2709	106.719	15.2709	99.489	15.2709	100.399
15.2838	100.965	15.2838	106.219	15.2838	99.3461	15.2838	99.4706
15.2967	102.536	15.2967	106.79	15.2967	99.989	15.2967	100.185
15.3095	101.751	15.3095	106.576	15.3095	99.7747	15.3095	99.2563
15.3224	101.251	15.3224	106.076	15.3224	99.3461	15.3224	99.6135
15.3353	101.608	15.3353	106.29	15.3353	98.4175	15.3353	99.6135
15.3482	101.536	15.3482	106.362	15.3482	99.4175	15.3482	99.1135
15.361	101.179	15.361	106.362	15.361	98.7032	15.361	100.042
15.3739	101.608	15.3739	107.219	15.3739	98.8461	15.3739	99.8992
15.3868	101.251	15.3868	106.147	15.3868	99.4175	15.3868	100.399
15.3996	101.393	15.3996	105.719	15.3996	99.1318	15.3996	99.8992
15.4125	101.108	15.4125	106.433	15.4125	98.8461	15.4125	99.2563
15.4254	101.536	15.4254	106.647	15.4254	99.2747	15.4254	100.185
15.4383	100.893	15.4383	106.647	15.4383	99.489	15.4383	98.9706
15.4511	102.036	15.4511	105.933	15.4511	100.132	15.4511	100.542
15.464	102.822	15.464	105.79	15.464	99.1318	15.464	99.9706
15.4769	101.322	15.4769	106.219	15.4769	100.346	15.4769	101.256
15.4897	101.108	15.4897	106.719	15.4897	99.2032	15.4897	100.185
15.5026	100.751	15.5026	106.79	15.5026	98.489	15.5026	99.1849
15.5155	102.036	15.5155	106.647	15.5155	99.0604	15.5155	99.3992
15.5283	100.822	15.5283	106.147	15.5283	98.989	15.5283	99.7563
15.5412	100.751	15.5412	106.576	15.5412	99.3461	15.5412	100.113
15.5541	101.322	15.5541	106.29	15.5541	99.9175	15.5541	99.6135
15.567	100.965	15.567	106.219	15.567	99.0604	15.567	100.828
15.5798	101.608	15.5798	105.933	15.5798	98.7032	15.5798	100.542
15.5927	100.679	15.5927	106.076	15.5927	99.7032	15.5927	99.7563
15.6056	102.393	15.6056	107.504	15.6056	99.2747	15.6056	100.471
15.6184	102.322	15.6184	106.076	15.6184	99.3461	15.6184	100.399
15.6313	100.465	15.6313	106.004	15.6313	99.5604	15.6313	100.256
15.6442	101.679	15.6442	106.719	15.6442	99.8461	15.6442	100.399
15.6571	102.822	15.6571	105.79	15.6571	99.6318	15.6571	99.8277
15.6699	101.251	15.6699	106.219	15.6699	100.132	15.6699	100.185
15.6828	102.751	15.6828	105.647	15.6828	100.203	15.6828	99.6849
15.6957	103.322	15.6957	106.576	15.6957	98.7747	15.6957	100.899
15.7085	102.036	15.7085	106.576	15.7085	99.8461	15.7085	100.042
15.7214	101.751	15.7214	106.719	15.7214	99.4175	15.7214	98.8992
15.7343	101.322	15.7343	105.647	15.7343	99.4175	15.7343	98.7563
15.7472	102.251	15.7472	105.076	15.7472	100.06	15.7472	100.185
15.76	102.108	15.76	107.004	15.76	98.8461	15.76	98.542
15.7729	101.608	15.7729	106.862	15.7729	99.6318	15.7729	100.685
15.7858	101.893	15.7858	106.147	15.7858	100.275	15.7858	100.185
15.7986	101.393	15.7986	106.719	15.7986	99.9175	15.7986	99.1849
15.8115	101.608	15.8115	107.147	15.8115	99.4175	15.8115	99.542
15.8244	102.036	15.8244	106.933	15.8244	98.489	15.8244	101.613
15.8372	101.751	15.8372	107.004	15.8372	99.2747	15.8372	100.542
15.8501	102.108	15.8501	106.076	15.8501	99.489	15.8501	99.8992
15.863	101.108	15.863	105.362	15.863	100.703	15.863	99.8992
15.8759	102.679	15.8759	106.219	15.8759	99.489	15.8759	100.185
15.8887	101.536	15.8887	106.147	15.8887	98.6318	15.8887	101.185
15.9016	101.893	15.9016	106.433	15.9016	98.8461	15.9016	101.328
15.9145	101.893	15.9145	105.576	15.9145	99.2032	15.9145	99.542
15.9273	101.965	15.9273	105.004	15.9273	99.4175	15.9273	100.971
15.9402	101.751	15.9402	106.219	15.9402	98.7747	15.9402	100.042
15.9531	102.393	15.9531	106.576	15.9531	99.8461	15.9531	100.328
15.966	101.465	15.966	106.29	15.966	101.275	15.966	99.8277
15.9788	102.251	15.9788	106.362	15.9788	98.8461	15.9788	100.185
15.9917	102.322	15.9917	106.219	15.9917	99.7747	15.9917	100.471
16.0046	100.965	16.0046	105.576	16.0046	99.7747	16.0046	101.328
16.0174	101.679	16.0174	107.29	16.0174	98.6318	16.0174	100.613
16.0303	101.393	16.0303	107.147	16.0303	99.6318	16.0303	100.899
16.0432	101.965	16.0432	106.504	16.0432	100.132	16.0432	101.113
16.0561	101.751	16.0561	106.433	16.0561	100.346	16.0561	100.399
16.0689	101.822	16.0689	107.433	16.0689	98.8461	16.0689	99.3992
16.0818	101.536	16.0818	106.29	16.0818	99.0604	16.0818	98.8992
16.0947	100.965	16.0947	106.79	16.0947	99.2747	16.0947	98.7563
16.1075	102.322	16.1075	106.076	16.1075	99.7747	16.1075	100.328
16.1204	101.965	16.1204	106.647	16.1204	98.9175	16.1204	100.828
16.1333	101.536	16.1333	107.004	16.1333	100.203	16.1333	99.9706
16.1461	102.322	16.1461	106.933	16.1461	99.2747	16.1461	100.685
16.159	101.322	16.159	107.933	16.159	98.9175	16.159	100.256
16.1719	101.322	16.1719	107.147	16.1719	99.489	16.1719	99.4706
16.1848	100.179	16.1848	106.576	16.1848	99.2032	16.1848	100.113
16.1976	101.608	16.1976	106.004	16.1976	98.7747	16.1976	99.1849
16.2105	100.822	16.2105	106.933	16.2105	99.7032	16.2105	99.6135
16.2234	102.608	16.2234	106.647	16.2234	98.9175	16.2234	99.9706
16.2362	102.036	16.2362	106.147	16.2362	99.1318	16.2362	100.185
16.2491	101.965	16.2491	106.29	16.2491	98.989	16.2491	98.8992
16.262	102.108	16.262	106.862	16.262	99.9175	16.262	99.1849
16.2749	101.965	16.2749	106.433	16.2749	99.5604	16.2749	99.542
16.2877	102.036	16.2877	106.862	16.2877	100.275	16.2877	101.042
16.3006	101.322	16.3006	106.79	16.3006	99.7747	16.3006	99.6849
16.3135	100.393	16.3135	107.647	16.3135	100.489	16.3135	99.8277
16.3263	101.822	16.3263	107.647	16.3263	99.5604	16.3263	99.6849
16.3392	102.751	16.3392	107.433	16.3392	99.7747	16.3392	99.7563
16.3521	102.393	16.3521	106.504	16.3521	99.2032	16.3521	99.8992
16.365	101.965	16.365	106.862	16.365	99.5604	16.365	99.4706
16.3778	101.751	16.3778	106.719	16.3778	98.8461	16.3778	100.256
16.3907	101.893	16.3907	105.647	16.3907	98.989	16.3907	99.9706
16.4036	101.465	16.4036	107.29	16.4036	99.7032	16.4036	99.542
16.4164	101.751	16.4164	107.076	16.4164	100.06	16.4164	100.899
16.4293	101.893	16.4293	106.719	16.4293	100.632	16.4293	99.542
16.4422	102.393	16.4422	105.647	16.4422	99.6318	16.4422	99.1849
16.455	101.536	16.455	106.576	16.455	100.132	16.455	99.6135
16.4679	101.536	16.4679	107.29	16.4679	99.1318	16.4679	101.185
16.4808	101.036	16.4808	107.147	16.4808	99.2032	16.4808	100.685
16.4937	102.108	16.4937	106.647	16.4937	99.6318	16.4937	99.6849
16.5065	101.393	16.5065	106.862	16.5065	99.1318	16.5065	100.185
16.5194	102.036	16.5194	105.79	16.5194	99.3461	16.5194	100.042
16.5323	101.465	16.5323	106.504	16.5323	98.0604	16.5323	99.542
16.5451	100.893	16.5451	106.79	16.5451	99.2032	16.5451	100.256
16.558	102.393	16.558	107.433	16.558	99.2032	16.558	99.8277
16.5709	101.322	16.5709	106.29	16.5709	99.9175	16.5709	100.971
16.5838	101.608	16.5838	106.147	16.5838	100.489	16.5838	100.542
16.5966	101.751	16.5966	106.433	16.5966	98.8461	16.5966	101.471
16.6095	101.251	16.6095	107.933	16.6095	99.6318	16.6095	100.685
16.6224	102.251	16.6224	107.147	16.6224	100.56	16.6224	99.1849
16.6352	101.679	16.6352	106.862	16.6352	99.989	16.6352	100.113
16.6481	102.679	16.6481	106.647	16.6481	100.06	16.6481	99.3992
16.661	101.465	16.661	105.576	16.661	98.6318	16.661	99.6135
16.6739	101.393	16.6739	107.576	16.6739	98.7747	16.6739	100.042
16.6867	101.322	16.6867	105.933	16.6867	99.7032	16.6867	99.3992
16.6996	101.608	16.6996	106.719	16.6996	99.2747	16.6996	99.3277
16.7125	100.893	16.7125	106.719	16.7125	100.275	16.7125	99.6135
16.7253	101.536	16.7253	106.29	16.7253	98.0604	16.7253	99.7563
16.7382	102.036	16.7382	106.147	16.7382	100.418	16.7382	99.3992
16.7511	101.608	16.7511	106.79	16.7511	99.2747	16.7511	100.685
16.7639	101.965	16.7639	106.79	16.7639	99.2032	16.7639	100.613
16.7768	101.036	16.7768	106.504	16.7768	98.8461	16.7768	99.7563
16.7897	101.751	16.7897	107.147	16.7897	99.489	16.7897	100.185
16.8026	101.965	16.8026	107.076	16.8026	99.2032	16.8026	99.6849
16.8154	101.393	16.8154	106.433	16.8154	100.489	16.8154	100.685
16.8283	102.179	16.8283	106.719	16.8283	99.4175	16.8283	100.328
16.8412	101.465	16.8412	107.219	16.8412	99.7032	16.8412	100.399
16.854	101.465	16.854	106.004	16.854	98.489	16.854	99.8992
16.8669	101.965	16.8669	106.147	16.8669	99.2032	16.8669	100.399
16.8798	102.751	16.8798	106.004	16.8798	99.3461	16.8798	100.685
16.8927	102.108	16.8927	106.576	16.8927	100.703	16.8927	100.756
16.9055	102.108	16.9055	105.576	16.9055	99.489	16.9055	100.756
16.9184	102.679	16.9184	106.147	16.9184	98.989	16.9184	100.399
16.9313	101.893	16.9313	106.79	16.9313	100.06	16.9313	100.328
16.9441	102.679	16.9441	106.647	16.9441	99.9175	16.9441	99.6849
16.957	101.965	16.957	106.076	16.957	100.132	16.957	99.542
16.9699	101.822	16.9699	107.004	16.9699	99.6318	16.9699	101.185
16.9828	102.679	16.9828	106.433	16.9828	99.5604	16.9828	99.6135
16.9956	102.322	16.9956	107.147	16.9956	99.5604	16.9956	100.756
17.0085	102.108	17.0085	105.79	17.0085	99.489	17.0085	99.8992
17.0214	102.322	17.0214	107.219	17.0214	99.7032	17.0214	100.256
17.0342	102.108	17.0342	107.29	17.0342	99.7032	17.0342	100.899
17.0471	102.393	17.0471	106.933	17.0471	99.6318	17.0471	100.328
17.06	101.251	17.06	105.862	17.06	99.7032	17.06	100.328
17.0728	101.822	17.0728	106.647	17.0728	99.989	17.0728	99.6849
17.0857	101.751	17.0857	107.719	17.0857	100.489	17.0857	100.328
17.0986	102.393	17.0986	106.29	17.0986	100.275	17.0986	100.256
17.1115	102.108	17.1115	105.862	17.1115	98.989	17.1115	99.7563
17.1243	101.251	17.1243	106.504	17.1243	100.06	17.1243	99.9706
17.1372	101.679	17.1372	107.147	17.1372	100.132	17.1372	100.613
17.1501	101.179	17.1501	106.004	17.1501	98.9175	17.1501	100.899
17.1629	101.251	17.1629	106.147	17.1629	101.346	17.1629	101.113
17.1758	101.822	17.1758	106.719	17.1758	101.132	17.1758	100.471
17.1887	102.036	17.1887	106.79	17.1887	100.632	17.1887	99.4706
17.2016	101.251	17.2016	107.576	17.2016	100.489	17.2016	101.185
17.2144	101.822	17.2144	107.219	17.2144	99.5604	17.2144	99.8277
17.2273	101.036	17.2273	107.29	17.2273	99.7747	17.2273	99.4706
17.2402	101.608	17.2402	107.29	17.2402	99.7032	17.2402	100.828
17.253	101.393	17.253	106.362	17.253	99.2747	17.253	99.6135
17.2659	102.322	17.2659	106.79	17.2659	99.4175	17.2659	100.542
17.2788	102.965	17.2788	106.076	17.2788	98.9175	17.2788	100.399
17.2917	101.822	17.2917	107.147	17.2917	99.9175	17.2917	100.113
17.3045	102.465	17.3045	106.576	17.3045	100.203	17.3045	100.328
17.3174	99.9648	17.3174	106.79	17.3174	99.9175	17.3174	100.185
17.3303	102.679	17.3303	106.862	17.3303	100.132	17.3303	100.613
17.3431	102.822	17.3431	106.862	17.3431	98.5604	17.3431	101.113
17.356	102.893	17.356	107.576	17.356	100.346	17.356	100.042
17.3689	101.893	17.3689	106.79	17.3689	99.7747	17.3689	100.899
17.3817	102.751	17.3817	106.29	17.3817	100.989	17.3817	100.685
17.3946	101.465	17.3946	106.147	17.3946	99.489	17.3946	100.756
17.4075	101.536	17.4075	106.862	17.4075	100.418	17.4075	99.8277
17.4204	102.036	17.4204	106.29	17.4204	99.8461	17.4204	100.542
17.4332	101.751	17.4332	107.219	17.4332	98.6318	17.4332	100.542
17.4461	101.179	17.4461	106.79	17.4461	99.0604	17.4461	99.9706
17.459	102.251	17.459	106.219	17.459	98.8461	17.459	101.113
17.4718	102.108	17.4718	106.29	17.4718	100.418	17.4718	100.542
17.4847	102.251	17.4847	107.147	17.4847	100.56	17.4847	100.113
17.4976	103.679	17.4976	106.79	17.4976	99.0604	17.4976	100.185
17.5105	102.465	17.5105	106.362	17.5105	99.5604	17.5105	100.256
17.5233	101.751	17.5233	106.933	17.5233	99.6318	17.5233	100.185
17.5362	103.036	17.5362	106.647	17.5362	100.918	17.5362	98.8277
17.5491	101.965	17.5491	106.933	17.5491	100.989	17.5491	100.256
17.5619	102.751	17.5619	107.433	17.5619	99.989	17.5619	100.328
17.5748	102.036	17.5748	106.433	17.5748	99.7747	17.5748	99.9706
17.5877	102.251	17.5877	106.576	17.5877	100.203	17.5877	100.256
17.6006	101.822	17.6006	107.219	17.6006	99.2032	17.6006	100.328
17.6134	102.179	17.6134	106.647	17.6134	99.5604	17.6134	100.185
17.6263	101.893	17.6263	106.576	17.6263	98.989	17.6263	100.399
17.6392	101.751	17.6392	107.076	17.6392	99.7747	17.6392	100.756
17.652	101.822	17.652	105.504	17.652	100.06	17.652	100.828
17.6649	101.536	17.6649	107.076	17.6649	98.4175	17.6649	101.471
17.6778	101.679	17.6778	107.29	17.6778	98.989	17.6778	100.613
17.6906	101.179	17.6906	106.79	17.6906	100.346	17.6906	100.613
17.7035	102.679	17.7035	106.862	17.7035	100.846	17.7035	99.6849
17.7164	101.679	17.7164	107.004	17.7164	99.7032	17.7164	100.685
17.7293	102.536	17.7293	107.647	17.7293	100.132	17.7293	100.685
17.7421	102.251	17.7421	107.076	17.7421	99.2747	17.7421	99.9706
17.755	102.679	17.755	107.79	17.755	101.06	17.755	101.256
17.7679	102.179	17.7679	107.29	17.7679	100.632	17.7679	101.613
17.7807	101.965	17.7807	106.79	17.7807	98.989	17.7807	100.542
17.7936	102.108	17.7936	107.362	17.7936	99.5604	17.7936	99.1849
17.8065	102.036	17.8065	106.933	17.8065	99.6318	17.8065	100.828
17.8194	101.751	17.8194	108.076	17.8194	100.275	17.8194	100.399
17.8322	101.393	17.8322	106.647	17.8322	99.8461	17.8322	100.685
17.8451	102.179	17.8451	106.719	17.8451	99.5604	17.8451	99.6849
17.858	102.822	17.858	106.433	17.858	99.7747	17.858	99.1135
17.8708	103.108	17.8708	106.433	17.8708	99.6318	17.8708	101.113
17.8837	102.179	17.8837	106.719	17.8837	99.8461	17.8837	100.685
17.8966	101.822	17.8966	106.647	17.8966	100.06	17.8966	99.3992
17.9095	101.393	17.9095	106.362	17.9095	99.1318	17.9095	99.7563
17.9223	102.893	17.9223	107.29	17.9223	100.418	17.9223	100.113
17.9352	101.393	17.9352	106.933	17.9352	100.346	17.9352	100.328
17.9481	101.536	17.9481	106.933	17.9481	99.5604	17.9481	99.9706
17.9609	102.108	17.9609	107.647	17.9609	99.2747	17.9609	99.542
17.9738	101.536	17.9738	107.29	17.9738	99.9175	17.9738	100.256
17.9867	102.679	17.9867	106.79	17.9867	100.489	17.9867	99.7563
17.9995	102.893	17.9995	106.862	17.9995	99.6318	17.9995	100.685
18.0124	102.679	18.0124	107.004	18.0124	99.5604	18.0124	100.328
18.0253	101.608	18.0253	107.004	18.0253	99.7747	18.0253	99.9706
18.0382	102.322	18.0382	108.147	18.0382	98.9175	18.0382	101.042
18.051	102.036	18.051	106.719	18.051	99.7032	18.051	101.542
18.0639	102.108	18.0639	106.147	18.0639	99.7032	18.0639	100.899
18.0768	101.893	18.0768	106.219	18.0768	101.275	18.0768	100.542
18.0896	100.893	18.0896	107.433	18.0896	100.346	18.0896	101.471
18.1025	102.751	18.1025	106.362	18.1025	99.989	18.1025	101.685
18.1154	101.893	18.1154	107.576	18.1154	99.7032	18.1154	100.399
18.1283	102.036	18.1283	106.576	18.1283	100.489	18.1283	100.042
18.1411	102.608	18.1411	107.219	18.1411	100.418	18.1411	99.8992
18.154	102.251	18.154	106.862	18.154	100.06	18.154	100.399
18.1669	101.536	18.1669	107.504	18.1669	99.2747	18.1669	100.899
18.1797	101.822	18.1797	106.79	18.1797	99.6318	18.1797	100.756
18.1926	101.751	18.1926	107.004	18.1926	99.7032	18.1926	101.399
18.2055	101.965	18.2055	106.933	18.2055	100.632	18.2055	100.185
18.2184	102.822	18.2184	107.29	18.2184	99.8461	18.2184	100.542
18.2312	101.393	18.2312	106.719	18.2312	100.703	18.2312	99.9706
18.2441	102.608	18.2441	107.79	18.2441	99.489	18.2441	100.113
18.257	101.393	18.257	107.076	18.257	99.1318	18.257	100.471
18.2698	101.465	18.2698	107.29	18.2698	99.6318	18.2698	100.471
18.2827	101.679	18.2827	107.433	18.2827	98.9175	18.2827	100.613
18.2956	102.179	18.2956	108.076	18.2956	100.775	18.2956	100.899
18.3084	103.251	18.3084	106.576	18.3084	100.346	18.3084	100.185
18.3213	101.679	18.3213	107.576	18.3213	99.8461	18.3213	99.1849
18.3342	102.536	18.3342	107.504	18.3342	101.346	18.3342	101.613
18.3471	102.108	18.3471	106.362	18.3471	99.4175	18.3471	100.542
18.3599	102.679	18.3599	107.219	18.3599	99.4175	18.3599	101.113
18.3728	102.608	18.3728	107.219	18.3728	100.56	18.3728	99.6135
18.3857	102.465	18.3857	106.79	18.3857	99.6318	18.3857	99.3992
18.3985	101.679	18.3985	107.004	18.3985	99.8461	18.3985	100.471
18.4114	101.965	18.4114	106.576	18.4114	99.7032	18.4114	100.399
18.4243	102.036	18.4243	106.576	18.4243	99.2032	18.4243	100.185
18.4372	102.822	18.4372	107.147	18.4372	100.489	18.4372	100.185
18.45	102.608	18.45	106.076	18.45	99.7747	18.45	100.113
18.4629	102.393	18.4629	108.076	18.4629	100.632	18.4629	99.542
18.4758	102.251	18.4758	106.79	18.4758	100.203	18.4758	102.113
18.4886	101.465	18.4886	106.862	18.4886	100.132	18.4886	100.042
18.5015	102.036	18.5015	106.79	18.5015	101.06	18.5015	100.542
18.5144	102.822	18.5144	108.219	18.5144	100.489	18.5144	100.971
18.5273	102.465	18.5273	108.219	18.5273	100.846	18.5273	100.185
18.5401	101.608	18.5401	107.004	18.5401	100.132	18.5401	98.8992
18.553	101.679	18.553	107.076	18.553	100.203	18.553	100.542
18.5659	102.751	18.5659	106.504	18.5659	99.6318	18.5659	100.328
18.5787	101.465	18.5787	106.647	18.5787	98.6318	18.5787	100.399
18.5916	101.322	18.5916	107.004	18.5916	99.6318	18.5916	100.042
18.6045	101.679	18.6045	107.576	18.6045	98.8461	18.6045	100.899
18.6173	102.751	18.6173	108.362	18.6173	99.2747	18.6173	100.399
18.6302	102.822	18.6302	107.433	18.6302	100.203	18.6302	100.899
18.6431	102.393	18.6431	107.29	18.6431	98.989	18.6431	100.613
18.656	102.251	18.656	107.647	18.656	100.275	18.656	99.6135
18.6688	102.251	18.6688	107.79	18.6688	99.4175	18.6688	101.328
18.6817	102.751	18.6817	107.647	18.6817	99.9175	18.6817	101.613
18.6946	102.108	18.6946	107.719	18.6946	100.489	18.6946	100.971
18.7074	102.393	18.7074	107.862	18.7074	100.418	18.7074	101.399
18.7203	102.465	18.7203	108.29	18.7203	99.989	18.7203	100.113
18.7332	101.893	18.7332	107.576	18.7332	100.56	18.7332	100.185
18.7461	100.751	18.7461	106.504	18.7461	99.489	18.7461	99.8992
18.7589	102.108	18.7589	108.076	18.7589	100.203	18.7589	100.185
18.7718	102.179	18.7718	106.576	18.7718	101.06	18.7718	100.685
18.7847	101.608	18.7847	106.647	18.7847	99.8461	18.7847	100.542
18.7975	102.322	18.7975	106.29	18.7975	99.8461	18.7975	99.3992
18.8104	101.322	18.8104	106.79	18.8104	100.632	18.8104	100.613
18.8233	101.179	18.8233	106.862	18.8233	100.632	18.8233	101.685
18.8362	102.322	18.8362	107.719	18.8362	100.489	18.8362	100.828
18.849	103.251	18.849	106.933	18.849	99.6318	18.849	100.899
18.8619	101.965	18.8619	106.29	18.8619	99.489	18.8619	101.685
18.8748	101.751	18.8748	106.362	18.8748	99.5604	18.8748	101.685
18.8876	102.679	18.8876	107.933	18.8876	99.4175	18.8876	100.471
18.9005	103.322	18.9005	106.504	18.9005	100.418	18.9005	100.399
18.9134	103.251	18.9134	106.933	18.9134	101.346	18.9134	101.256
18.9262	102.393	18.9262	107.719	18.9262	99.1318	18.9262	101.256
18.9391	103.036	18.9391	106.933	18.9391	99.5604	18.9391	100.685
18.952	102.679	18.952	106.862	18.952	99.9175	18.952	100.685
18.9649	103.108	18.9649	106.362	18.9649	99.5604	18.9649	101.542
18.9777	102.108	18.9777	106.576	18.9777	99.989	18.9777	99.9706
18.9906	103.108	18.9906	106.862	18.9906	99.8461	18.9906	101.685
19.0035	102.751	19.0035	107.862	19.0035	101.275	19.0035	100.328
19.0163	103.036	19.0163	107.504	19.0163	100.775	19.0163	102.042
19.0292	101.536	19.0292	107.719	19.0292	100.846	19.0292	100.542
19.0421	101.179	19.0421	107.362	19.0421	100.06	19.0421	101.256
19.055	103.179	19.055	107.933	19.055	99.4175	19.055	100.542
19.0678	102.679	19.0678	107.719	19.0678	100.489	19.0678	100.399
19.0807	103.036	19.0807	108.004	19.0807	100.346	19.0807	101.542
19.0936	102.393	19.0936	107.504	19.0936	100.132	19.0936	100.756
19.1064	102.679	19.1064	106.933	19.1064	98.9175	19.1064	100.113
19.1193	102.322	19.1193	107.647	19.1193	100.203	19.1193	101.542
19.1322	102.608	19.1322	107.647	19.1322	100.989	19.1322	100.971
19.1451	102.465	19.1451	107.504	19.1451	100.346	19.1451	100.971
19.1579	101.965	19.1579	107.219	19.1579	100.489	19.1579	102.471
19.1708	103.893	19.1708	107.076	19.1708	100.489	19.1708	100.542
19.1837	102.893	19.1837	106.076	19.1837	100.918	19.1837	100.971
19.1965	101.965	19.1965	106.79	19.1965	99.1318	19.1965	100.399
19.2094	102.108	19.2094	106.79	19.2094	99.8461	19.2094	100.828
19.2223	101.251	19.2223	105.933	19.2223	100.275	19.2223	100.828
19.2351	103.179	19.2351	107.29	19.2351	100.132	19.2351	100.542
19.248	102.679	19.248	107.79	19.248	99.2032	19.248	101.328
19.2609	101.679	19.2609	108.076	19.2609	100.56	19.2609	100.471
19.2738	102.608	19.2738	107.29	19.2738	100.275	19.2738	101.042
19.2866	102.393	19.2866	108.147	19.2866	100.346	19.2866	100.613
19.2995	102.179	19.2995	107.219	19.2995	100.203	19.2995	101.185
19.3124	102.251	19.3124	107.004	19.3124	100.132	19.3124	100.471
19.3252	102.251	19.3252	107.29	19.3252	99.9175	19.3252	101.185
19.3381	103.108	19.3381	108.647	19.3381	100.275	19.3381	101.328
19.351	102.465	19.351	107.433	19.351	101.346	19.351	100.828
19.3639	105.751	19.3639	107.647	19.3639	100.918	19.3639	100.399
19.3767	102.251	19.3767	107.576	19.3767	100.489	19.3767	101.328
19.3896	102.465	19.3896	107.29	19.3896	100.418	19.3896	100.899
19.4025	103.251	19.4025	106.719	19.4025	101.846	19.4025	100.613
19.4153	102.751	19.4153	108.147	19.4153	100.775	19.4153	102.042
19.4282	104.251	19.4282	108.004	19.4282	99.3461	19.4282	101.399
19.4411	104.536	19.4411	107.219	19.4411	99.989	19.4411	101.471
19.454	104.036	19.454	106.862	19.454	99.4175	19.454	100.899
19.4668	102.893	19.4668	107.219	19.4668	99.989	19.4668	100.899
19.4797	103.465	19.4797	106.576	19.4797	100.56	19.4797	100.685
19.4926	102.608	19.4926	107.433	19.4926	102.275	19.4926	100.899
19.5054	103.036	19.5054	106.076	19.5054	100.846	19.5054	101.899
19.5183	103.036	19.5183	107.147	19.5183	100.489	19.5183	100.113
19.5312	103.036	19.5312	107.076	19.5312	100.06	19.5312	102.185
19.544	102.751	19.544	107.862	19.544	99.8461	19.544	101.899
19.5569	102.393	19.5569	107.29	19.5569	100.418	19.5569	102.328
19.5698	101.393	19.5698	106.933	19.5698	100.775	19.5698	101.971
19.5827	101.822	19.5827	108.29	19.5827	101.132	19.5827	101.113
19.5955	102.179	19.5955	107.147	19.5955	100.203	19.5955	100.328
19.6084	102.751	19.6084	106.933	19.6084	100.703	19.6084	102.256
19.6213	103.679	19.6213	108.433	19.6213	100.918	19.6213	100.828
19.6341	102.751	19.6341	108.29	19.6341	100.703	19.6341	100.899
19.647	102.965	19.647	107.362	19.647	100.203	19.647	100.971
19.6599	103.036	19.6599	106.647	19.6599	99.2747	19.6599	101.471
19.6728	103.251	19.6728	106.719	19.6728	100.489	19.6728	100.899
19.6856	102.965	19.6856	107.147	19.6856	99.6318	19.6856	102.399
19.6985	103.465	19.6985	108.933	19.6985	100.418	19.6985	100.328
19.7114	103.965	19.7114	107.79	19.7114	101.06	19.7114	100.471
19.7242	103.536	19.7242	106.719	19.7242	100.632	19.7242	101.399
19.7371	102.965	19.7371	108.219	19.7371	100.846	19.7371	100.471
19.75	103.036	19.75	106.504	19.75	101.632	19.75	101.113
19.7629	102.608	19.7629	106.933	19.7629	99.489	19.7629	101.399
19.7757	102.822	19.7757	108.219	19.7757	99.989	19.7757	100.256
19.7886	103.393	19.7886	107.862	19.7886	100.418	19.7886	101.828
19.8015	103.251	19.8015	108.719	19.8015	99.7747	19.8015	101.899
19.8143	102.393	19.8143	106.362	19.8143	101.489	19.8143	100.256
19.8272	101.893	19.8272	106.79	19.8272	100.275	19.8272	99.542
19.8401	103.251	19.8401	107.719	19.8401	100.775	19.8401	102.042
19.8529	102.965	19.8529	107.647	19.8529	100.775	19.8529	100.185
19.8658	101.465	19.8658	106.719	19.8658	100.846	19.8658	100.399
19.8787	102.393	19.8787	107.576	19.8787	100.132	19.8787	100.756
19.8916	102.393	19.8916	107.147	19.8916	100.203	19.8916	100.899
19.9044	102.108	19.9044	106.576	19.9044	99.2747	19.9044	100.471
19.9173	102.679	19.9173	108.076	19.9173	100.489	19.9173	100.542
19.9302	102.179	19.9302	106.504	19.9302	100.346	19.9302	101.256
19.943	101.608	19.943	107.862	19.943	99.489	19.943	100.471
19.9559	103.179	19.9559	107.719	19.9559	99.5604	19.9559	101.971
19.9688	102.608	19.9688	108.29	19.9688	101.06	19.9688	101.756
19.9817	102.393	19.9817	108.504	19.9817	99.4175	19.9817	100.899
19.9945	102.179	19.9945	108.362	19.9945	99.9175	19.9945	100.828
20.0074	103.108	20.0074	107.433	20.0074	100.06	20.0074	100.685
20.0203	102.322	20.0203	107.933	20.0203	100.846	20.0203	101.756
20.0331	102.965	20.0331	107.076	20.0331	100.346	20.0331	101.471
20.046	102.108	20.046	107.004	20.046	100.275	20.046	101.256
20.0589	101.465	20.0589	107.362	20.0589	100.275	20.0589	100.113
20.0718	101.965	20.0718	106.576	20.0718	101.275	20.0718	101.042
20.0846	103.108	20.0846	106.362	20.0846	99.7032	20.0846	100.613
20.0975	102.608	20.0975	107.647	20.0975	100.275	20.0975	100.185
20.1104	103.465	20.1104	107.933	20.1104	100.418	20.1104	101.185
20.1232	102.322	20.1232	107.004	20.1232	101.132	20.1232	100.899
20.1361	102.965	20.1361	108.219	20.1361	100.275	20.1361	101.042
20.149	103.251	20.149	107.79	20.149	101.346	20.149	100.256
20.1618	103.608	20.1618	107.219	20.1618	100.989	20.1618	101.185
20.1747	102.965	20.1747	106.719	20.1747	100.06	20.1747	100.685
20.1876	102.751	20.1876	107.862	20.1876	99.5604	20.1876	99.8277
20.2005	103.393	20.2005	107.576	20.2005	100.56	20.2005	101.042
20.2133	102.036	20.2133	107.29	20.2133	100.418	20.2133	101.756
20.2262	103.179	20.2262	106.504	20.2262	99.7747	20.2262	100.828
20.2391	102.679	20.2391	108.004	20.2391	100.489	20.2391	102.042
20.2519	102.393	20.2519	107.004	20.2519	101.132	20.2519	102.185
20.2648	102.751	20.2648	107.29	20.2648	100.489	20.2648	100.613
20.2777	103.179	20.2777	107.147	20.2777	100.418	20.2777	101.756
20.2906	103.536	20.2906	108.433	20.2906	100.275	20.2906	101.185
20.3034	102.893	20.3034	106.576	20.3034	100.203	20.3034	101.185
20.3163	102.893	20.3163	107.647	20.3163	100.846	20.3163	100.613
20.3292	102.679	20.3292	108.004	20.3292	100.203	20.3292	102.042
20.342	102.751	20.342	107.004	20.342	100.275	20.342	100.756
20.3549	102.751	20.3549	107.362	20.3549	100.275	20.3549	101.042
20.3678	102.251	20.3678	107.362	20.3678	98.9175	20.3678	101.613
20.3807	102.893	20.3807	107.79	20.3807	99.4175	20.3807	101.542
20.3935	102.251	20.3935	107.719	20.3935	100.632	20.3935	101.042
20.4064	102.251	20.4064	107.433	20.4064	99.9175	20.4064	100.971
20.4193	102.965	20.4193	107.504	20.4193	100.203	20.4193	100.756
20.4321	103.751	20.4321	108.076	20.4321	101.203	20.4321	100.756
20.445	101.822	20.445	107.004	20.445	99.6318	20.445	101.185
20.4579	101.679	20.4579	106.79	20.4579	100.846	20.4579	100.828
20.4707	103.251	20.4707	108.504	20.4707	100.775	20.4707	100.756
20.4836	102.893	20.4836	106.147	20.4836	100.418	20.4836	100.899
20.4965	102.322	20.4965	108.004	20.4965	101.06	20.4965	100.756
20.5094	102.322	20.5094	106.862	20.5094	99.7747	20.5094	100.828
20.5222	103.251	20.5222	107.933	20.5222	101.132	20.5222	100.899
20.5351	102.751	20.5351	107.362	20.5351	100.203	20.5351	100.256
20.548	101.608	20.548	107.433	20.548	100.632	20.548	101.042
20.5608	102.251	20.5608	107.719	20.5608	99.8461	20.5608	99.8992
20.5737	102.679	20.5737	107.076	20.5737	100.418	20.5737	102.471
20.5866	103.251	20.5866	108.004	20.5866	100.489	20.5866	100.899
20.5995	103.179	20.5995	106.933	20.5995	99.989	20.5995	99.6849
20.6123	102.036	20.6123	107.362	20.6123	101.775	20.6123	100.328
20.6252	102.822	20.6252	107.862	20.6252	101.06	20.6252	101.256
20.6381	102.822	20.6381	107.933	20.6381	100.132	20.6381	101.971
20.6509	102.322	20.6509	107.647	20.6509	99.0604	20.6509	100.971
20.6638	103.036	20.6638	107.147	20.6638	101.846	20.6638	100.828
20.6767	101.608	20.6767	106.362	20.6767	100.918	20.6767	100.399
20.6896	102.822	20.6896	106.933	20.6896	99.9175	20.6896	101.256
20.7024	102.893	20.7024	107.147	20.7024	99.8461	20.7024	101.471
20.7153	101.608	20.7153	108.076	20.7153	100.918	20.7153	100.828
20.7282	103.822	20.7282	107.004	20.7282	101.489	20.7282	102.613
20.741	102.536	20.741	107.433	20.741	100.346	20.741	100.828
20.7539	102.893	20.7539	108.576	20.7539	99.989	20.7539	101.328
20.7668	102.679	20.7668	107.933	20.7668	100.06	20.7668	101.113
20.7796	102.965	20.7796	107.576	20.7796	101.346	20.7796	100.899
20.7925	102.465	20.7925	106.933	20.7925	100.489	20.7925	100.899
20.8054	102.751	20.8054	107.147	20.8054	100.06	20.8054	101.113
20.8183	103.536	20.8183	107.79	20.8183	98.8461	20.8183	101.399
20.8311	103.036	20.8311	107.647	20.8311	100.132	20.8311	101.613
20.844	103.251	20.844	107.719	20.844	101.846	20.844	101.185
20.8569	103.465	20.8569	107.719	20.8569	101.132	20.8569	101.756
20.8697	102.608	20.8697	107.362	20.8697	99.7747	20.8697	101.256
20.8826	102.893	20.8826	107.79	20.8826	101.06	20.8826	100.042
20.8955	102.965	20.8955	107.076	20.8955	101.203	20.8955	101.399
20.9084	102.608	20.9084	107.862	20.9084	101.132	20.9084	100.471
20.9212	103.965	20.9212	106.719	20.9212	100.703	20.9212	100.256
20.9341	103.393	20.9341	108.576	20.9341	101.632	20.9341	100.756
20.947	101.965	20.947	108.647	20.947	101.203	20.947	102.113
20.9598	101.822	20.9598	107.076	20.9598	101.846	20.9598	100.256
20.9727	102.393	20.9727	106.004	20.9727	100.632	20.9727	100.971
20.9856	102.393	20.9856	107.719	20.9856	101.132	20.9856	100.542
20.9985	102.679	20.9985	108.29	20.9985	100.489	20.9985	101.328
21.0113	102.465	21.0113	107.862	21.0113	100.846	21.0113	101.113
21.0242	101.965	21.0242	107.719	21.0242	100.418	21.0242	101.542
21.0371	103.322	21.0371	108.004	21.0371	100.703	21.0371	102.971
21.0499	103.179	21.0499	107.933	21.0499	101.06	21.0499	102.971
21.0628	102.465	21.0628	107.647	21.0628	100.418	21.0628	101.828
21.0757	103.322	21.0757	107.076	21.0757	99.7747	21.0757	101.685
21.0886	102.679	21.0886	108.004	21.0886	99.4175	21.0886	100.828
21.1014	102.036	21.1014	108.433	21.1014	101.346	21.1014	102.399
21.1143	103.322	21.1143	107.504	21.1143	100.846	21.1143	101.542
21.1272	103.179	21.1272	106.433	21.1272	100.775	21.1272	101.828
21.14	102.679	21.14	107.147	21.14	100.56	21.14	100.756
21.1529	103.393	21.1529	107.362	21.1529	99.3461	21.1529	101.685
21.1658	102.322	21.1658	108.147	21.1658	100.418	21.1658	100.828
21.1786	103.822	21.1786	108.147	21.1786	102.06	21.1786	100.471
21.1915	102.679	21.1915	107.076	21.1915	101.275	21.1915	101.328
21.2044	103.108	21.2044	108.862	21.2044	101.918	21.2044	101.899
21.2173	103.679	21.2173	107.79	21.2173	100.203	21.2173	100.756
21.2301	103.036	21.2301	108.004	21.2301	101.632	21.2301	101.185
21.243	103.036	21.243	107.147	21.243	100.275	21.243	102.971
21.2559	103.751	21.2559	107.933	21.2559	100.846	21.2559	101.542
21.2687	102.679	21.2687	107.362	21.2687	101.418	21.2687	102.613
21.2816	102.393	21.2816	107.147	21.2816	101.632	21.2816	100.756
21.2945	103.465	21.2945	107.147	21.2945	101.56	21.2945	102.042
21.3074	102.108	21.3074	108.147	21.3074	100.846	21.3074	102.685
21.3202	102.679	21.3202	107.433	21.3202	100.132	21.3202	101.971
21.3331	103.251	21.3331	107.79	21.3331	100.775	21.3331	101.471
21.346	103.393	21.346	107.719	21.346	101.346	21.346	100.899
21.3588	103.393	21.3588	109.576	21.3588	100.132	21.3588	101.256
21.3717	103.822	21.3717	107.79	21.3717	100.06	21.3717	100.113
21.3846	103.965	21.3846	107.933	21.3846	100.489	21.3846	101.328
21.3975	103.393	21.3975	108.29	21.3975	99.9175	21.3975	101.471
21.4103	103.251	21.4103	108.862	21.4103	100.275	21.4103	101.685
21.4232	103.108	21.4232	108.79	21.4232	101.489	21.4232	101.471
21.4361	102.822	21.4361	107.576	21.4361	100.846	21.4361	100.542
21.4489	103.108	21.4489	108.647	21.4489	100.632	21.4489	100.613
21.4618	103.108	21.4618	107.219	21.4618	99.7747	21.4618	102.328
21.4747	103.322	21.4747	108.004	21.4747	101.275	21.4747	101.471
21.4875	102.465	21.4875	109.147	21.4875	100.846	21.4875	101.685
21.5004	104.251	21.5004	108.219	21.5004	100.703	21.5004	100.256
21.5133	104.179	21.5133	107.647	21.5133	101.275	21.5133	101.185
21.5262	103.108	21.5262	107.504	21.5262	100.775	21.5262	100.828
21.539	103.179	21.539	107.719	21.539	101.132	21.539	100.542
21.5519	104.036	21.5519	107.076	21.5519	100.06	21.5519	101.328
21.5648	102.679	21.5648	107.004	21.5648	101.703	21.5648	100.971
21.5776	103.751	21.5776	107.933	21.5776	100.489	21.5776	103.399
21.5905	103.536	21.5905	107.647	21.5905	101.275	21.5905	102.899
21.6034	104.036	21.6034	108.219	21.6034	101.06	21.6034	102.113
21.6163	103.751	21.6163	109.29	21.6163	101.06	21.6163	100.828
21.6291	103.465	21.6291	108.29	21.6291	100.275	21.6291	102.685
21.642	103.036	21.642	107.219	21.642	100.06	21.642	101.113
21.6549	101.965	21.6549	108.219	21.6549	101.275	21.6549	101.685
21.6677	103.608	21.6677	107.719	21.6677	101.275	21.6677	101.256
21.6806	103.751	21.6806	107.076	21.6806	100.918	21.6806	101.399
21.6935	102.036	21.6935	107.862	21.6935	100.56	21.6935	101.899
21.7064	104.465	21.7064	106.719	21.7064	100.56	21.7064	101.756
21.7192	104.036	21.7192	106.719	21.7192	99.9175	21.7192	102.113
21.7321	102.679	21.7321	107.647	21.7321	100.918	21.7321	100.899
21.745	102.751	21.745	107.362	21.745	100.203	21.745	101.828
21.7578	105.179	21.7578	108.004	21.7578	100.06	21.7578	100.899
21.7707	102.893	21.7707	108.004	21.7707	101.132	21.7707	101.113
21.7836	102.679	21.7836	108.076	21.7836	100.275	21.7836	101.899
21.7964	103.108	21.7964	109.504	21.7964	101.203	21.7964	102.042
21.8093	103.822	21.8093	108.647	21.8093	101.775	21.8093	100.542
21.8222	102.322	21.8222	107.576	21.8222	100.203	21.8222	101.685
21.8351	103.679	21.8351	107.433	21.8351	101.06	21.8351	101.685
21.8479	103.393	21.8479	107.862	21.8479	101.632	21.8479	101.399
21.8608	103.893	21.8608	107.504	21.8608	100.989	21.8608	100.971
21.8737	102.179	21.8737	107.362	21.8737	100.846	21.8737	102.542
21.8865	103.465	21.8865	108.076	21.8865	100.275	21.8865	101.685
21.8994	104.108	21.8994	108.076	21.8994	100.703	21.8994	101.185
21.9123	104.679	21.9123	107.362	21.9123	101.203	21.9123	101.113
21.9252	102.822	21.9252	108.576	21.9252	101.132	21.9252	101.756
21.938	102.822	21.938	108.004	21.938	100.918	21.938	101.899
21.9509	102.893	21.9509	108.433	21.9509	100.703	21.9509	101.185
21.9638	103.322	21.9638	108.076	21.9638	101.06	21.9638	102.185
21.9766	102.822	21.9766	107.79	21.9766	101.132	21.9766	100.899
21.9895	103.393	21.9895	107.219	21.9895	100.489	21.9895	101.756
22.0024	103.251	22.0024	107.433	22.0024	101.275	22.0024	101.042
22.0153	102.536	22.0153	109.933	22.0153	101.132	22.0153	100.542
22.0281	103.251	22.0281	106.576	22.0281	100.418	22.0281	102.042
22.041	103.108	22.041	107.362	22.041	100.918	22.041	100.685
22.0539	103.108	22.0539	109.219	22.0539	100.489	22.0539	101.185
22.0667	102.608	22.0667	107.076	22.0667	100.846	22.0667	102.113
22.0796	102.679	22.0796	107.79	22.0796	100.846	22.0796	101.399
22.0925	101.679	22.0925	108.933	22.0925	100.06	22.0925	100.613
22.1053	103.108	22.1053	107.219	22.1053	100.632	22.1053	101.471
22.1182	103.108	22.1182	107.433	22.1182	100.632	22.1182	102.328
22.1311	102.322	22.1311	108.076	22.1311	100.632	22.1311	101.828
22.144	102.679	22.144	106.576	22.144	100.846	22.144	100.756
22.1568	103.251	22.1568	107.576	22.1568	100.918	22.1568	101.685
22.1697	103.251	22.1697	108.219	22.1697	101.703	22.1697	101.113
22.1826	102.822	22.1826	108.076	22.1826	100.489	22.1826	101.399
22.1954	103.322	22.1954	108.719	22.1954	100.989	22.1954	101.971
22.2083	102.822	22.2083	108.933	22.2083	100.632	22.2083	101.113
22.2212	102.465	22.2212	108.004	22.2212	101.418	22.2212	101.613
22.2341	103.679	22.2341	108.29	22.2341	101.703	22.2341	101.828
22.2469	102.679	22.2469	107.29	22.2469	101.418	22.2469	100.613
22.2598	101.893	22.2598	106.933	22.2598	100.846	22.2598	102.328
22.2727	102.822	22.2727	109.147	22.2727	100.418	22.2727	101.042
22.2855	103.608	22.2855	107.29	22.2855	100.989	22.2855	101.971
22.2984	103.893	22.2984	107.362	22.2984	100.918	22.2984	101.185
22.3113	102.536	22.3113	107.29	22.3113	100.989	22.3113	101.328
22.3242	102.536	22.3242	108.29	22.3242	101.346	22.3242	100.971
22.337	103.322	22.337	107.862	22.337	101.632	22.337	101.113
22.3499	103.108	22.3499	108.79	22.3499	101.346	22.3499	101.828
22.3628	103.322	22.3628	107.29	22.3628	100.846	22.3628	102.328
22.3756	103.393	22.3756	107.576	22.3756	100.489	22.3756	100.685
22.3885	104.179	22.3885	108.576	22.3885	100.703	22.3885	100.756
22.4014	102.822	22.4014	107.647	22.4014	100.489	22.4014	101.113
22.4142	103.108	22.4142	106.79	22.4142	100.56	22.4142	101.113
22.4271	102.393	22.4271	109.147	22.4271	101.132	22.4271	101.399
22.44	103.036	22.44	107.719	22.44	100.203	22.44	101.328
22.4529	102.393	22.4529	108.29	22.4529	99.9175	22.4529	101.756
22.4657	102.465	22.4657	107.219	22.4657	101.632	22.4657	101.899
22.4786	102.822	22.4786	108.647	22.4786	100.632	22.4786	101.113
22.4915	103.965	22.4915	106.933	22.4915	101.703	22.4915	100.256
22.5043	102.822	22.5043	107.719	22.5043	100.989	22.5043	102.185
22.5172	103.036	22.5172	107.862	22.5172	101.203	22.5172	101.471
22.5301	101.536	22.5301	107.576	22.5301	101.703	22.5301	100.828
22.543	102.465	22.543	108.076	22.543	100.346	22.543	101.756
22.5558	103.965	22.5558	107.719	22.5558	100.846	22.5558	101.756
22.5687	102.751	22.5687	107.504	22.5687	102.418	22.5687	101.185
22.5816	103.179	22.5816	107.362	22.5816	100.918	22.5816	101.899
22.5944	103.036	22.5944	108.362	22.5944	101.775	22.5944	101.113
22.6073	103.179	22.6073	107.862	22.6073	100.989	22.6073	101.399
22.6202	102.893	22.6202	108.719	22.6202	101.06	22.6202	101.471
22.6331	103.536	22.6331	107.147	22.6331	101.132	22.6331	101.256
22.6459	103.322	22.6459	108.719	22.6459	100.918	22.6459	100.542
22.6588	104.179	22.6588	108.29	22.6588	101.989	22.6588	101.471
22.6717	102.965	22.6717	108.433	22.6717	100.56	22.6717	101.899
22.6845	103.822	22.6845	107.647	22.6845	100.632	22.6845	100.685
22.6974	103.893	22.6974	107.004	22.6974	101.346	22.6974	102.042
22.7103	103.251	22.7103	107.719	22.7103	102.918	22.7103	101.828
22.7231	103.179	22.7231	108.29	22.7231	100.846	22.7231	100.399
22.736	102.393	22.736	107.576	22.736	99.5604	22.736	101.828
22.7489	102.036	22.7489	108.79	22.7489	99.9175	22.7489	101.185
22.7618	102.965	22.7618	106.79	22.7618	100.56	22.7618	102.399
22.7746	102.893	22.7746	108.076	22.7746	100.346	22.7746	101.899
22.7875	102.965	22.7875	107.647	22.7875	101.632	22.7875	101.328
22.8004	103.108	22.8004	108.862	22.8004	100.56	22.8004	101.756
22.8132	102.465	22.8132	109.504	22.8132	101.775	22.8132	101.185
22.8261	103.108	22.8261	108.29	22.8261	101.703	22.8261	102.113
22.839	103.893	22.839	107.79	22.839	100.989	22.839	100.899
22.8519	102.751	22.8519	107.576	22.8519	101.203	22.8519	102.042
22.8647	102.536	22.8647	106.504	22.8647	100.632	22.8647	101.471
22.8776	104.179	22.8776	108.362	22.8776	101.346	22.8776	101.113
22.8905	102.679	22.8905	107.076	22.8905	100.703	22.8905	100.828
22.9033	102.465	22.9033	107.433	22.9033	101.346	22.9033	100.756
22.9162	102.322	22.9162	109.433	22.9162	100.775	22.9162	101.399
22.9291	103.608	22.9291	107.862	22.9291	100.489	22.9291	101.185
22.942	101.536	22.942	106.933	22.942	100.846	22.942	102.399
22.9548	102.393	22.9548	107.647	22.9548	100.346	22.9548	100.828
22.9677	102.251	22.9677	108.862	22.9677	100.632	22.9677	101.185
22.9806	102.251	22.9806	107.862	22.9806	99.7747	22.9806	101.399
22.9934	102.108	22.9934	108.076	22.9934	100.989	22.9934	101.828
23.0063	103.179	23.0063	107.433	23.0063	99.989	23.0063	100.328
23.0192	102.536	23.0192	109.362	23.0192	101.918	23.0192	101.685
23.032	103.536	23.032	107.219	23.032	101.132	23.032	100.613
23.0449	103.322	23.0449	108.362	23.0449	101.56	23.0449	101.185
23.0578	103.322	23.0578	108.433	23.0578	101.918	23.0578	102.185
23.0707	103.322	23.0707	107.504	23.0707	99.5604	23.0707	100.471
23.0835	103.608	23.0835	107.647	23.0835	102.06	23.0835	101.256
23.0964	103.536	23.0964	108.29	23.0964	100.989	23.0964	101.542
23.1093	103.751	23.1093	107.79	23.1093	101.989	23.1093	101.256
23.1221	103.036	23.1221	108.647	23.1221	101.06	23.1221	102.185
23.135	102.679	23.135	107.719	23.135	100.418	23.135	101.471
23.1479	103.465	23.1479	107.933	23.1479	102.346	23.1479	101.399
23.1608	103.751	23.1608	107.362	23.1608	100.632	23.1608	101.256
23.1736	104.036	23.1736	108.147	23.1736	101.06	23.1736	100.613
23.1865	103.679	23.1865	108.362	23.1865	101.06	23.1865	100.828
23.1994	103.251	23.1994	107.004	23.1994	100.418	23.1994	101.185
23.2122	103.322	23.2122	107.29	23.2122	100.632	23.2122	102.828
23.2251	102.465	23.2251	107.433	23.2251	101.846	23.2251	101.613
23.238	102.965	23.238	107.933	23.238	100.846	23.238	101.613
23.2509	103.036	23.2509	108.147	23.2509	100.632	23.2509	101.613
23.2637	102.036	23.2637	108.362	23.2637	101.703	23.2637	101.828
23.2766	102.393	23.2766	109.219	23.2766	100.203	23.2766	100.828
23.2895	103.179	23.2895	107.647	23.2895	100.275	23.2895	100.899
23.3023	102.322	23.3023	107.79	23.3023	100.775	23.3023	102.185
23.3152	103.536	23.3152	107.433	23.3152	99.6318	23.3152	101.828
23.3281	103.322	23.3281	107.219	23.3281	101.846	23.3281	102.185
23.3409	103.393	23.3409	107.576	23.3409	101.632	23.3409	100.756
23.3538	102.679	23.3538	108.433	23.3538	100.989	23.3538	102.471
23.3667	103.036	23.3667	106.862	23.3667	101.418	23.3667	100.899
23.3796	102.251	23.3796	107.362	23.3796	101.632	23.3796	102.328
23.3924	103.465	23.3924	109.219	23.3924	99.489	23.3924	101.899
23.4053	103.965	23.4053	108.076	23.4053	101.346	23.4053	101.542
23.4182	103.536	23.4182	108.362	23.4182	101.418	23.4182	102.113
23.431	104.108	23.431	109.719	23.431	100.56	23.431	101.042
23.4439	102.608	23.4439	108.362	23.4439	101.703	23.4439	101.328
23.4568	102.036	23.4568	107.79	23.4568	101.703	23.4568	102.685
23.4697	103.322	23.4697	108.576	23.4697	101.06	23.4697	101.542
23.4825	102.822	23.4825	107.29	23.4825	101.06	23.4825	101.828
23.4954	104.036	23.4954	107.147	23.4954	101.632	23.4954	101.828
23.5083	103.322	23.5083	107.933	23.5083	101.132	23.5083	102.042
23.5211	102.822	23.5211	106.504	23.5211	101.275	23.5211	101.328
23.534	102.822	23.534	108.933	23.534	101.418	23.534	101.971
23.5469	103.465	23.5469	108.362	23.5469	101.06	23.5469	101.756
23.5598	103.393	23.5598	107.719	23.5598	100.989	23.5598	100.685
23.5726	104.465	23.5726	108.076	23.5726	101.918	23.5726	100.685
23.5855	102.465	23.5855	107.647	23.5855	100.418	23.5855	101.685
23.5984	102.608	23.5984	107.933	23.5984	100.132	23.5984	102.256
23.6112	103.608	23.6112	107.433	23.6112	101.275	23.6112	102.899
23.6241	102.751	23.6241	108.647	23.6241	100.918	23.6241	101.471
23.637	102.893	23.637	108.362	23.637	100.632	23.637	101.471
23.6498	103.036	23.6498	109.433	23.6498	101.703	23.6498	101.328
23.6627	102.893	23.6627	108.362	23.6627	101.203	23.6627	101.685
23.6756	102.322	23.6756	109.219	23.6756	100.275	23.6756	101.328
23.6885	102.893	23.6885	107.433	23.6885	101.489	23.6885	102.113
23.7013	103.179	23.7013	108.219	23.7013	100.989	23.7013	100.613
23.7142	104.536	23.7142	107.504	23.7142	100.775	23.7142	101.613
23.7271	103.179	23.7271	108.862	23.7271	101.203	23.7271	102.185
23.7399	103.322	23.7399	108.862	23.7399	101.489	23.7399	101.185
23.7528	102.893	23.7528	108.076	23.7528	101.275	23.7528	101.685
23.7657	103.036	23.7657	108.219	23.7657	101.06	23.7657	100.328
23.7786	104.251	23.7786	107.219	23.7786	101.275	23.7786	102.185
23.7914	103.036	23.7914	107.433	23.7914	101.06	23.7914	100.971
23.8043	102.751	23.8043	109.076	23.8043	100.775	23.8043	101.685
23.8172	102.679	23.8172	107.647	23.8172	100.846	23.8172	102.185
23.83	103.608	23.83	107.29	23.83	101.06	23.83	101.256
23.8429	103.822	23.8429	107.147	23.8429	100.989	23.8429	101.113
23.8558	102.322	23.8558	108.504	23.8558	100.775	23.8558	100.328
23.8687	103.036	23.8687	107.219	23.8687	101.418	23.8687	101.471
23.8815	103.108	23.8815	107.219	23.8815	100.56	23.8815	99.8992
23.8944	104.251	23.8944	108.433	23.8944	101.56	23.8944	101.542
23.9073	103.536	23.9073	107.219	23.9073	100.56	23.9073	100.828
23.9201	103.108	23.9201	107.004	23.9201	100.989	23.9201	100.756
23.933	102.108	23.933	106.79	23.933	100.489	23.933	100.899
23.9459	102.251	23.9459	107.647	23.9459	101.132	23.9459	100.256
23.9587	102.965	23.9587	106.933	23.9587	99.4175	23.9587	103.042
23.9716	103.393	23.9716	107.433	23.9716	100.918	23.9716	99.8277
23.9845	101.751	23.9845	108.004	23.9845	101.346	23.9845	101.542
23.9974	103.179	23.9974	108.576	23.9974	102.418	23.9974	101.613
24.0102	102.393	24.0102	108.147	24.0102	100.489	24.0102	101.185
24.0231	103.465	24.0231	109.147	24.0231	100.846	24.0231	101.471
24.036	102.108	24.036	107.576	24.036	100.489	24.036	100.828
24.0488	102.108	24.0488	108.004	24.0488	99.5604	24.0488	101.042
24.0617	103.108	24.0617	107.719	24.0617	101.56	24.0617	101.185
24.0746	102.965	24.0746	107.576	24.0746	101.06	24.0746	102.042
24.0875	103.751	24.0875	108.79	24.0875	100.989	24.0875	101.113
24.1003	103.322	24.1003	108.504	24.1003	100.846	24.1003	100.685
24.1132	102.965	24.1132	107.79	24.1132	100.989	24.1132	101.828
24.1261	103.179	24.1261	107.933	24.1261	99.7747	24.1261	100.899
24.1389	102.751	24.1389	108.29	24.1389	101.989	24.1389	100.899
24.1518	102.893	24.1518	106.076	24.1518	100.989	24.1518	101.542
24.1647	103.108	24.1647	106.79	24.1647	101.346	24.1647	101.399
24.1776	103.179	24.1776	108.076	24.1776	99.7032	24.1776	100.899
24.1904	103.608	24.1904	106.647	24.1904	101.489	24.1904	100.756
24.2033	102.536	24.2033	107.362	24.2033	101.489	24.2033	101.185
24.2162	102.251	24.2162	107.004	24.2162	100.918	24.2162	100.685
24.229	103.179	24.229	107.076	24.229	100.846	24.229	101.256
24.2419	103.393	24.2419	106.647	24.2419	100.06	24.2419	101.971
24.2548	102.965	24.2548	107.147	24.2548	101.989	24.2548	100.971
24.2676	103.322	24.2676	108.647	24.2676	99.7747	24.2676	100.685
24.2805	102.965	24.2805	106.862	24.2805	99.8461	24.2805	101.899
24.2934	102.536	24.2934	107.647	24.2934	100.489	24.2934	101.113
24.3063	102.393	24.3063	107.004	24.3063	100.132	24.3063	101.328
24.3191	101.893	24.3191	108.29	24.3191	100.703	24.3191	101.756
24.332	103.322	24.332	107.79	24.332	100.346	24.332	99.7563
24.3449	101.608	24.3449	108.076	24.3449	100.418	24.3449	100.542
24.3577	101.822	24.3577	107.433	24.3577	100.56	24.3577	101.685
24.3706	102.822	24.3706	107.647	24.3706	100.346	24.3706	101.542
24.3835	102.608	24.3835	107.504	24.3835	100.775	24.3835	100.542
24.3964	103.251	24.3964	108.29	24.3964	100.775	24.3964	102.256
24.4092	102.465	24.4092	106.862	24.4092	99.989	24.4092	101.256
24.4221	103.393	24.4221	108.076	24.4221	100.989	24.4221	102.042
24.435	103.036	24.435	107.147	24.435	100.703	24.435	100.971
24.4478	102.036	24.4478	107.147	24.4478	100.275	24.4478	100.828
24.4607	102.679	24.4607	106.576	24.4607	99.8461	24.4607	101.113
24.4736	102.822	24.4736	107.576	24.4736	100.775	24.4736	102.613
24.4865	104.036	24.4865	107.647	24.4865	99.989	24.4865	101.756
24.4993	101.608	24.4993	108.147	24.4993	100.489	24.4993	100.613
24.5122	102.822	24.5122	107.862	24.5122	100.132	24.5122	102.042
24.5251	102.465	24.5251	107.862	24.5251	100.418	24.5251	101.399
24.5379	103.322	24.5379	107.433	24.5379	99.489	24.5379	100.756
24.5508	102.608	24.5508	106.933	24.5508	100.418	24.5508	101.328
24.5637	102.679	24.5637	107.219	24.5637	101.846	24.5637	101.042
24.5765	103.536	24.5765	108.29	24.5765	101.56	24.5765	101.399
24.5894	103.608	24.5894	107.576	24.5894	99.8461	24.5894	101.042
24.6023	102.608	24.6023	107.647	24.6023	100.489	24.6023	101.756
24.6152	103.893	24.6152	108.147	24.6152	101.418	24.6152	100.613
24.628	103.251	24.628	107.933	24.628	100.703	24.628	101.042
24.6409	103.536	24.6409	107.362	24.6409	99.4175	24.6409	100.899
24.6538	103.251	24.6538	107.004	24.6538	100.346	24.6538	101.328
24.6666	103.608	24.6666	106.719	24.6666	99.989	24.6666	100.756
24.6795	102.322	24.6795	107.576	24.6795	101.06	24.6795	101.113
24.6924	102.608	24.6924	107.29	24.6924	101.203	24.6924	100.899
24.7053	102.393	24.7053	107.004	24.7053	100.846	24.7053	99.8992
24.7181	102.536	24.7181	107.647	24.7181	102.06	24.7181	101.471
24.731	102.608	24.731	108.004	24.731	100.703	24.731	102.971
24.7439	103.822	24.7439	108.004	24.7439	99.989	24.7439	102.613
24.7567	102.036	24.7567	107.362	24.7567	100.132	24.7567	100.613
24.7696	101.608	24.7696	107.29	24.7696	101.06	24.7696	101.756
24.7825	102.965	24.7825	106.933	24.7825	102.275	24.7825	101.399
24.7954	103.679	24.7954	107.79	24.7954	101.132	24.7954	100.399
24.8082	103.465	24.8082	107.504	24.8082	102.275	24.8082	100.471
24.8211	103.036	24.8211	107.79	24.8211	100.275	24.8211	101.471
24.834	102.108	24.834	108.29	24.834	99.989	24.834	100.828
24.8468	102.751	24.8468	107.862	24.8468	101.06	24.8468	100.613
24.8597	101.965	24.8597	107.29	24.8597	100.632	24.8597	101.542
24.8726	102.608	24.8726	106.576	24.8726	100.489	24.8726	101.399
24.8854	101.965	24.8854	107.147	24.8854	101.346	24.8854	101.613
24.8983	102.536	24.8983	106.576	24.8983	101.418	24.8983	101.042
24.9112	102.465	24.9112	108.147	24.9112	100.918	24.9112	100.471
24.9241	103.179	24.9241	107.076	24.9241	100.06	24.9241	100.756
24.9369	102.393	24.9369	107.076	24.9369	100.775	24.9369	102.113
24.9498	102.465	24.9498	108.147	24.9498	100.418	24.9498	101.185
24.9627	103.108	24.9627	107.433	24.9627	100.489	24.9627	100.971
24.9755	101.751	24.9755	107.862	24.9755	100.203	24.9755	101.042
24.9884	102.108	24.9884	107.219	24.9884	100.703	24.9884	101.542
25.0013	103.108	25.0013	108.219	25.0013	101.632	25.0013	100.828
25.0142	104.179	25.0142	106.79	25.0142	101.846	25.0142	100.328
25.027	102.251	25.027	107.79	25.027	99.489	25.027	101.328
25.0399	103.465	25.0399	106.79	25.0399	100.846	25.0399	100.185
25.0528	102.679	25.0528	106.933	25.0528	100.632	25.0528	100.971
25.0656	102.179	25.0656	107.362	25.0656	101.132	25.0656	100.899
25.0785	102.536	25.0785	107.79	25.0785	100.418	25.0785	101.185
25.0914	102.536	25.0914	107.004	25.0914	99.489	25.0914	102.613
25.1043	102.893	25.1043	107.576	25.1043	100.06	25.1043	101.256
25.1171	103.393	25.1171	107.576	25.1171	101.132	25.1171	100.971
25.13	102.536	25.13	108.576	25.13	100.775	25.13	101.256
25.1429	102.751	25.1429	108.147	25.1429	100.203	25.1429	100.756
25.1557	103.322	25.1557	107.147	25.1557	101.132	25.1557	101.042
25.1686	101.965	25.1686	107.504	25.1686	99.7747	25.1686	100.756
25.1815	103.036	25.1815	108.362	25.1815	101.632	25.1815	101.471
25.1943	102.251	25.1943	106.79	25.1943	100.632	25.1943	100.971
25.2072	101.322	25.2072	108.076	25.2072	100.775	25.2072	102.542
25.2201	104.322	25.2201	107.29	25.2201	101.632	25.2201	103.042
25.233	103.179	25.233	107.362	25.233	100.56	25.233	100.756
25.2458	102.251	25.2458	108.147	25.2458	100.346	25.2458	101.899
25.2587	102.251	25.2587	107.719	25.2587	101.918	25.2587	101.399
25.2716	102.893	25.2716	107.647	25.2716	101.346	25.2716	101.471
25.2844	103.965	25.2844	106.576	25.2844	101.06	25.2844	100.185
25.2973	102.251	25.2973	107.076	25.2973	101.489	25.2973	101.685
25.3102	101.608	25.3102	107.219	25.3102	100.203	25.3102	100.328
25.3231	102.179	25.3231	107.147	25.3231	101.703	25.3231	101.471
25.3359	102.822	25.3359	107.647	25.3359	99.3461	25.3359	100.542
25.3488	103.322	25.3488	108.004	25.3488	100.989	25.3488	101.113
25.3617	103.322	25.3617	106.504	25.3617	100.703	25.3617	101.613
25.3745	103.393	25.3745	107.933	25.3745	100.489	25.3745	100.328
25.3874	102.608	25.3874	106.719	25.3874	102.06	25.3874	101.042
25.4003	102.465	25.4003	109.076	25.4003	100.846	25.4003	101.113
25.4132	102.822	25.4132	108.29	25.4132	101.203	25.4132	100.971
25.426	102.965	25.426	108.933	25.426	100.132	25.426	100.471
25.4389	103.465	25.4389	107.933	25.4389	101.56	25.4389	100.971
25.4518	102.036	25.4518	107.004	25.4518	100.989	25.4518	101.113
25.4646	101.036	25.4646	107.362	25.4646	100.846	25.4646	100.542
25.4775	103.036	25.4775	108.29	25.4775	100.346	25.4775	101.256
25.4904	102.965	25.4904	108.076	25.4904	100.346	25.4904	101.328
25.5032	102.393	25.5032	108.433	25.5032	100.275	25.5032	101.328
25.5161	102.179	25.5161	107.433	25.5161	101.489	25.5161	101.471
25.529	102.965	25.529	107.79	25.529	100.703	25.529	99.7563
25.5419	103.179	25.5419	108.433	25.5419	100.632	25.5419	99.8992
25.5547	102.322	25.5547	107.504	25.5547	100.918	25.5547	102.542
25.5676	103.322	25.5676	108.433	25.5676	101.275	25.5676	101.899
25.5805	102.965	25.5805	106.862	25.5805	100.56	25.5805	101.899
25.5933	102.965	25.5933	108.004	25.5933	100.203	25.5933	101.399
25.6062	102.679	25.6062	108.719	25.6062	100.418	25.6062	100.113
25.6191	101.965	25.6191	107.79	25.6191	100.275	25.6191	102.113
25.632	102.822	25.632	108.719	25.632	101.632	25.632	101.328
25.6448	103.108	25.6448	106.933	25.6448	99.9175	25.6448	99.8992
25.6577	102.108	25.6577	106.29	25.6577	101.989	25.6577	100.256
25.6706	103.679	25.6706	108.647	25.6706	100.489	25.6706	101.399
25.6834	102.251	25.6834	108.076	25.6834	101.846	25.6834	101.971
25.6963	102.393	25.6963	108.004	25.6963	100.203	25.6963	100.042
25.7092	102.608	25.7092	108.219	25.7092	99.989	25.7092	100.756
25.7221	102.965	25.7221	106.719	25.7221	100.203	25.7221	100.828
25.7349	103.679	25.7349	107.79	25.7349	101.275	25.7349	100.899
25.7478	102.465	25.7478	107.362	25.7478	101.346	25.7478	99.9706
25.7607	102.679	25.7607	107.933	25.7607	99.8461	25.7607	101.328
25.7735	102.965	25.7735	107.504	25.7735	101.06	25.7735	102.256
25.7864	103.179	25.7864	107.504	25.7864	100.275	25.7864	101.256
25.7993	103.465	25.7993	108.79	25.7993	100.775	25.7993	100.471
25.8121	102.893	25.8121	107.647	25.8121	100.775	25.8121	101.756
25.825	102.251	25.825	107.433	25.825	101.775	25.825	101.113
25.8379	101.893	25.8379	107.933	25.8379	100.632	25.8379	100.828
25.8508	102.751	25.8508	107.504	25.8508	100.418	25.8508	101.899
25.8636	102.822	25.8636	107.219	25.8636	100.275	25.8636	100.471
25.8765	102.965	25.8765	109.29	25.8765	101.275	25.8765	102.042
25.8894	104.465	25.8894	107.933	25.8894	101.56	25.8894	101.256
25.9022	103.393	25.9022	108.219	25.9022	99.6318	25.9022	100.256
25.9151	101.822	25.9151	107.576	25.9151	101.56	25.9151	101.685
25.928	102.679	25.928	107.147	25.928	100.132	25.928	100.328
25.9409	101.822	25.9409	107.219	25.9409	100.56	25.9409	100.756
25.9537	102.822	25.9537	106.362	25.9537	100.275	25.9537	100.185
25.9666	103.536	25.9666	108.219	25.9666	101.56	25.9666	101.328
25.9795	102.822	25.9795	106.504	25.9795	100.846	25.9795	101.542
25.9923	102.393	25.9923	107.433	25.9923	100.703	25.9923	100.756
26.0052	102.393	26.0052	108.076	26.0052	100.56	26.0052	100.542
26.0181	101.965	26.0181	108.504	26.0181	100.418	26.0181	101.471
26.031	102.036	26.031	107.719	26.031	100.846	26.031	101.899
26.0438	103.179	26.0438	108.076	26.0438	101.56	26.0438	100.471
26.0567	104.036	26.0567	107.933	26.0567	100.203	26.0567	100.685
26.0696	103.108	26.0696	107.647	26.0696	100.775	26.0696	100.471
26.0824	102.679	26.0824	107.933	26.0824	100.918	26.0824	101.328
26.0953	102.465	26.0953	107.219	26.0953	101.918	26.0953	100.971
26.1082	102.822	26.1082	107.79	26.1082	101.346	26.1082	101.185
26.121	103.251	26.121	107.79	26.121	100.989	26.121	100.685
26.1339	102.751	26.1339	108.076	26.1339	100.989	26.1339	100.185
26.1468	103.251	26.1468	106.362	26.1468	100.203	26.1468	101.113
26.1597	102.608	26.1597	108.004	26.1597	101.56	26.1597	99.9706
26.1725	101.822	26.1725	106.933	26.1725	102.56	26.1725	100.685
26.1854	102.251	26.1854	107.004	26.1854	101.06	26.1854	100.328
26.1983	101.822	26.1983	107.433	26.1983	100.489	26.1983	101.328
26.2111	103.108	26.2111	106.362	26.2111	99.8461	26.2111	101.113
26.224	104.179	26.224	107.076	26.224	100.203	26.224	101.185
26.2369	102.893	26.2369	107.719	26.2369	100.346	26.2369	101.042
26.2498	102.465	26.2498	108.29	26.2498	100.418	26.2498	100.471
26.2626	103.179	26.2626	107.147	26.2626	100.132	26.2626	100.685
26.2755	102.608	26.2755	107.362	26.2755	99.489	26.2755	100.399
26.2884	102.108	26.2884	108.862	26.2884	101.203	26.2884	101.185
26.3012	102.322	26.3012	106.647	26.3012	99.8461	26.3012	100.471
26.3141	102.536	26.3141	107.79	26.3141	100.418	26.3141	101.613
26.327	101.822	26.327	106.647	26.327	101.346	26.327	100.256
26.3399	103.179	26.3399	106.79	26.3399	100.846	26.3399	100.685
26.3527	103.036	26.3527	106.576	26.3527	100.56	26.3527	101.971
26.3656	102.608	26.3656	107.433	26.3656	100.132	26.3656	101.185
26.3785	102.751	26.3785	107.004	26.3785	100.203	26.3785	101.471
26.3913	102.893	26.3913	106.862	26.3913	100.346	26.3913	102.042
26.4042	101.822	26.4042	108.647	26.4042	100.06	26.4042	101.756
26.4171	103.036	26.4171	107.504	26.4171	101.06	26.4171	101.042
26.4299	102.893	26.4299	106.576	26.4299	100.489	26.4299	101.256
26.4428	103.393	26.4428	107.076	26.4428	101.346	26.4428	101.113
26.4557	102.251	26.4557	108.147	26.4557	100.346	26.4557	101.256
26.4686	103.108	26.4686	107.433	26.4686	101.632	26.4686	101.756
26.4814	103.036	26.4814	107.647	26.4814	100.918	26.4814	100.185
26.4943	102.322	26.4943	108.29	26.4943	100.989	26.4943	101.542
26.5072	102.679	26.5072	108.29	26.5072	100.275	26.5072	101.542
26.52	104.036	26.52	107.862	26.52	100.989	26.52	100.613
26.5329	103.108	26.5329	107.862	26.5329	100.918	26.5329	100.899
26.5458	104.322	26.5458	108.076	26.5458	100.346	26.5458	101.613
26.5587	102.893	26.5587	107.933	26.5587	99.989	26.5587	101.113
26.5715	103.179	26.5715	108.147	26.5715	100.775	26.5715	101.899
26.5844	102.822	26.5844	108.076	26.5844	101.418	26.5844	100.899
26.5973	104.251	26.5973	107.79	26.5973	100.489	26.5973	101.685
26.6101	102.536	26.6101	107.504	26.6101	100.275	26.6101	100.613
26.623	101.893	26.623	108.004	26.623	101.275	26.623	101.471
26.6359	103.179	26.6359	107.719	26.6359	101.06	26.6359	100.542
26.6488	103.393	26.6488	108.076	26.6488	100.06	26.6488	101.542
26.6616	103.322	26.6616	108.576	26.6616	101.418	26.6616	100.613
26.6745	103.108	26.6745	108.29	26.6745	100.203	26.6745	99.6135
26.6874	103.608	26.6874	108.004	26.6874	101.132	26.6874	100.828
26.7002	103.179	26.7002	108.362	26.7002	99.7747	26.7002	101.113
26.7131	103.393	26.7131	107.362	26.7131	100.703	26.7131	101.613
26.726	102.465	26.726	106.433	26.726	100.489	26.726	100.828
26.7388	102.751	26.7388	108.076	26.7388	101.489	26.7388	102.542
26.7517	103.465	26.7517	107.29	26.7517	99.989	26.7517	100.899
26.7646	103.251	26.7646	107.862	26.7646	101.203	26.7646	101.399
26.7775	105.036	26.7775	107.433	26.7775	100.275	26.7775	100.185
26.7903	103.465	26.7903	108.004	26.7903	100.989	26.7903	103.399
26.8032	103.893	26.8032	108.219	26.8032	101.203	26.8032	100.828
26.8161	104.108	26.8161	107.647	26.8161	101.489	26.8161	100.256
26.8289	102.965	26.8289	107.719	26.8289	101.418	26.8289	100.399
26.8418	102.679	26.8418	107.219	26.8418	101.632	26.8418	100.685
26.8547	102.893	26.8547	107.576	26.8547	102.203	26.8547	101.328
26.8676	104.751	26.8676	107.933	26.8676	102.06	26.8676	101.185
26.8804	104.251	26.8804	107.862	26.8804	100.132	26.8804	101.185
26.8933	103.965	26.8933	108.79	26.8933	101.203	26.8933	101.399
26.9062	104.108	26.9062	108.362	26.9062	100.632	26.9062	100.685
26.919	102.465	26.919	109.504	26.919	100.846	26.919	101.899
26.9319	102.465	26.9319	109.147	26.9319	101.418	26.9319	101.328
26.9448	102.322	26.9448	107.862	26.9448	101.989	26.9448	102.256
26.9577	103.322	26.9577	107.219	26.9577	101.632	26.9577	101.328
26.9705	103.108	26.9705	108.219	26.9705	102.06	26.9705	101.756
26.9834	102.751	26.9834	109.147	26.9834	102.56	26.9834	101.328
26.9963	103.751	26.9963	108.576	26.9963	102.632	26.9963	101.185
27.0091	104.822	27.0091	107.933	27.0091	101.418	27.0091	101.328
27.022	103.322	27.022	107.433	27.022	100.418	27.022	102.613
27.0349	102.822	27.0349	107.79	27.0349	101.703	27.0349	100.756
27.0477	104.393	27.0477	108.219	27.0477	101.489	27.0477	101.971
27.0606	102.965	27.0606	108.504	27.0606	101.989	27.0606	101.828
27.0735	103.251	27.0735	108.004	27.0735	101.275	27.0735	102.685
27.0864	103.965	27.0864	108.862	27.0864	101.418	27.0864	101.756
27.0992	103.893	27.0992	109.79	27.0992	101.56	27.0992	102.828
27.1121	104.108	27.1121	108.362	27.1121	100.132	27.1121	103.113
27.125	104.251	27.125	107.79	27.125	101.203	27.125	101.756
27.1378	104.751	27.1378	108.933	27.1378	100.56	27.1378	102.042
27.1507	103.751	27.1507	109.362	27.1507	101.775	27.1507	103.399
27.1636	104.679	27.1636	108.719	27.1636	103.203	27.1636	101.756
27.1765	105.393	27.1765	108.29	27.1765	101.846	27.1765	104.399
27.1893	104.536	27.1893	108.576	27.1893	101.846	27.1893	102.542
27.2022	103.679	27.2022	109.719	27.2022	102.203	27.2022	101.685
27.2151	104.751	27.2151	109.219	27.2151	102.846	27.2151	102.113
27.2279	104.036	27.2279	109.576	27.2279	103.489	27.2279	102.613
27.2408	104.322	27.2408	110.362	27.2408	102.418	27.2408	102.685
27.2537	105.179	27.2537	108.147	27.2537	101.989	27.2537	103.042
27.2666	104.608	27.2666	108.719	27.2666	101.918	27.2666	101.685
27.2794	104.393	27.2794	108.933	27.2794	102.418	27.2794	102.399
27.2923	104.179	27.2923	110.29	27.2923	102.918	27.2923	101.756
27.3052	104.822	27.3052	109.29	27.3052	102.132	27.3052	102.542
27.318	105.393	27.318	109.004	27.318	102.846	27.318	102.613
27.3309	105.893	27.3309	109.719	27.3309	103.703	27.3309	102.256
27.3438	104.536	27.3438	109.147	27.3438	102.06	27.3438	102.613
27.3566	105.465	27.3566	109.933	27.3566	101.846	27.3566	103.328
27.3695	105.322	27.3695	109.504	27.3695	103.132	27.3695	102.328
27.3824	105.608	27.3824	108.433	27.3824	103.418	27.3824	104.756
27.3953	106.251	27.3953	110.433	27.3953	102.56	27.3953	103.185
27.4081	105.179	27.4081	108.647	27.4081	105.132	27.4081	102.971
27.421	106.036	27.421	108.933	27.421	102.56	27.421	104.256
27.4339	106.393	27.4339	110.504	27.4339	101.703	27.4339	102.971
27.4467	105.465	27.4467	109.504	27.4467	103.632	27.4467	101.971
27.4596	104.893	27.4596	109.933	27.4596	103.632	27.4596	103.399
27.4725	106.179	27.4725	109.647	27.4725	103.203	27.4725	102.399
27.4854	106.893	27.4854	111.004	27.4854	101.989	27.4854	102.399
27.4982	107.679	27.4982	109.004	27.4982	103.203	27.4982	103.756
27.5111	106.965	27.5111	109.862	27.5111	103.56	27.5111	103.542
27.524	106.679	27.524	111.647	27.524	103.775	27.524	103.185
27.5368	106.251	27.5368	110.862	27.5368	103.489	27.5368	103.828
27.5497	106.679	27.5497	111.004	27.5497	103.489	27.5497	104.256
27.5626	107.965	27.5626	109.79	27.5626	103.56	27.5626	102.828
27.5755	106.751	27.5755	111.219	27.5755	102.918	27.5755	103.613
27.5883	106.036	27.5883	111.004	27.5883	103.489	27.5883	104.185
27.6012	108.322	27.6012	110.79	27.6012	103.846	27.6012	104.685
27.6141	106.608	27.6141	109.719	27.6141	103.346	27.6141	104.971
27.6269	107.965	27.6269	110.147	27.6269	104.275	27.6269	104.328
27.6398	107.536	27.6398	110.933	27.6398	103.489	27.6398	105.685
27.6527	107.465	27.6527	112.362	27.6527	104.275	27.6527	103.685
27.6655	107.036	27.6655	112.29	27.6655	104.703	27.6655	104.471
27.6784	107.322	27.6784	110.433	27.6784	106.132	27.6784	104.971
27.6913	108.108	27.6913	112.504	27.6913	105.346	27.6913	105.613
27.7042	108.822	27.7042	113.433	27.7042	106.203	27.7042	105.328
27.717	109.179	27.717	113.719	27.717	106.489	27.717	104.899
27.7299	109.251	27.7299	113.219	27.7299	105.989	27.7299	105.256
27.7428	109.108	27.7428	112.29	27.7428	105.132	27.7428	108.756
27.7556	110.822	27.7556	114.862	27.7556	106.203	27.7556	105.471
27.7685	109.965	27.7685	114.004	27.7685	106.775	27.7685	107.113
27.7814	112.179	27.7814	113.933	27.7814	106.989	27.7814	106.613
27.7943	110.251	27.7943	115.719	27.7943	106.132	27.7943	107.471
27.8071	112.393	27.8071	115.933	27.8071	110.418	27.8071	107.256
27.82	113.179	27.82	116.719	27.82	107.346	27.82	106.971
27.8329	112.108	27.8329	117.147	27.8329	109.132	27.8329	110.256
27.8457	115.608	27.8457	117.219	27.8457	109.346	27.8457	109.685
27.8586	114.679	27.8586	118.362	27.8586	110.132	27.8586	109.756
27.8715	116.893	27.8715	118.147	27.8715	108.989	27.8715	107.971
27.8844	117.108	27.8844	119.29	27.8844	112.489	27.8844	112.185
27.8972	118.679	27.8972	122.576	27.8972	113.418	27.8972	113.185
27.9101	119.822	27.9101	122.29	27.9101	114.56	27.9101	114.328
27.923	123.108	27.923	123.576	27.923	114.703	27.923	113.971
27.9358	123.608	27.9358	122.719	27.9358	117.132	27.9358	113.685
27.9487	127.108	27.9487	124.433	27.9487	120.775	27.9487	117.542
27.9616	128.322	27.9616	128.362	27.9616	121.418	27.9616	121.542
27.9744	125.179	27.9744	126.219	27.9744	123.203	27.9744	119.685
27.9873	131.465	27.9873	129.362	27.9873	122.989	27.9873	119.971
28.0002	133.965	28.0002	134.433	28.0002	124.846	28.0002	122.042
28.0131	134.465	28.0131	134.79	28.0131	128.775	28.0131	125.613
28.0259	141.179	28.0259	136.79	28.0259	130.489	28.0259	126.685
28.0388	141.179	28.0388	138.862	28.0388	133.918	28.0388	130.256
28.0517	145.965	28.0517	141.433	28.0517	136.632	28.0517	132.971
28.0645	152.893	28.0645	143.576	28.0645	135.06	28.0645	133.613
28.0774	151.179	28.0774	146.576	28.0774	142.346	28.0774	139.471
28.0903	151.608	28.0903	148.147	28.0903	142.918	28.0903	139.685
28.1032	155.393	28.1032	153.362	28.1032	146.418	28.1032	143.756
28.116	163.108	28.116	153.647	28.116	148.132	28.116	146.113
28.1289	167.679	28.1289	155.29	28.1289	153.989	28.1289	147.328
28.1418	169.965	28.1418	159.504	28.1418	152.775	28.1418	152.185
28.1546	171.536	28.1546	162.933	28.1546	155.418	28.1546	151.399
28.1675	175.608	28.1675	164.576	28.1675	157.132	28.1675	154.042
28.1804	176.965	28.1804	164.29	28.1804	160.989	28.1804	156.828
28.1933	179.822	28.1933	168.219	28.1933	160.989	28.1933	161.042
28.2061	181.822	28.2061	172.076	28.2061	164.489	28.2061	164.899
28.219	183.108	28.219	171.433	28.219	164.775	28.219	165.185
28.2319	179.965	28.2319	172.862	28.2319	164.203	28.2319	163.042
28.2447	177.822	28.2447	169.576	28.2447	164.989	28.2447	166.113
28.2576	180.036	28.2576	173.79	28.2576	166.418	28.2576	163.185
28.2705	183.108	28.2705	169.076	28.2705	161.775	28.2705	164.899
28.2833	179.179	28.2833	170.504	28.2833	164.489	28.2833	166.613
28.2962	179.608	28.2962	174.076	28.2962	162.489	28.2962	170.399
28.3091	178.679	28.3091	169.29	28.3091	158.132	28.3091	168.685
28.322	175.179	28.322	167.647	28.322	156.346	28.322	161.471
28.3348	175.465	28.3348	167.576	28.3348	155.203	28.3348	165.399
28.3477	171.179	28.3477	162.433	28.3477	154.703	28.3477	160.328
28.3606	168.036	28.3606	161.647	28.3606	149.703	28.3606	158.756
28.3734	164.893	28.3734	158.147	28.3734	152.775	28.3734	152.256
28.3863	161.465	28.3863	152.219	28.3863	146.846	28.3863	151.113
28.3992	154.679	28.3992	150.219	28.3992	143.918	28.3992	155.542
28.4121	157.465	28.4121	149.719	28.4121	142.346	28.4121	149.828
28.4249	153.108	28.4249	147.79	28.4249	142.132	28.4249	141.756
28.4378	145.608	28.4378	146.647	28.4378	139.346	28.4378	140.471
28.4507	141.965	28.4507	142.647	28.4507	134.203	28.4507	140.828
28.4635	141.036	28.4635	138.719	28.4635	132.346	28.4635	138.613
28.4764	140.179	28.4764	137.719	28.4764	130.489	28.4764	132.256
28.4893	137.251	28.4893	137.79	28.4893	127.132	28.4893	132.899
28.5022	134.965	28.5022	133.647	28.5022	125.06	28.5022	127.256
28.515	132.179	28.515	130.147	28.515	119.775	28.515	122.256
28.5279	126.751	28.5279	129.076	28.5279	121.275	28.5279	126.399
28.5408	125.822	28.5408	129.719	28.5408	120.918	28.5408	124.042
28.5536	125.679	28.5536	127.147	28.5536	119.418	28.5536	122.256
28.5665	123.108	28.5665	123.504	28.5665	117.203	28.5665	117.542
28.5794	120.751	28.5794	123.076	28.5794	113.132	28.5794	118.256
28.5922	119.322	28.5922	121.076	28.5922	113.632	28.5922	116.256
28.6051	118.465	28.6051	122.79	28.6051	115.132	28.6051	117.899
28.618	116.751	28.618	119.933	28.618	111.489	28.618	113.828
28.6309	115.536	28.6309	117.433	28.6309	113.132	28.6309	113.756
28.6437	116.036	28.6437	116.719	28.6437	109.132	28.6437	109.756
28.6566	115.893	28.6566	116.504	28.6566	110.346	28.6566	113.399
28.6695	112.536	28.6695	115.576	28.6695	108.846	28.6695	110.399
28.6823	112.679	28.6823	115.147	28.6823	108.346	28.6823	109.756
28.6952	112.179	28.6952	116.147	28.6952	106.346	28.6952	108.328
28.7081	111.108	28.7081	113.504	28.7081	105.132	28.7081	109.042
28.721	111.036	28.721	113.719	28.721	105.846	28.721	107.471
28.7338	110.251	28.7338	114.933	28.7338	107.489	28.7338	108.328
28.7467	108.893	28.7467	112.576	28.7467	107.275	28.7467	107.685
28.7596	109.393	28.7596	113.433	28.7596	105.703	28.7596	106.042
28.7724	109.179	28.7724	114.076	28.7724	106.489	28.7724	106.828
28.7853	109.322	28.7853	113.004	28.7853	105.632	28.7853	106.828
28.7982	108.679	28.7982	111.79	28.7982	104.489	28.7982	106.328
28.8111	107.465	28.8111	112.433	28.8111	106.06	28.8111	106.471
28.8239	108.608	28.8239	113.504	28.8239	103.846	28.8239	106.399
28.8368	106.822	28.8368	112.219	28.8368	104.918	28.8368	105.685
28.8497	105.751	28.8497	111.076	28.8497	104.489	28.8497	105.756
28.8625	107.893	28.8625	111.147	28.8625	105.275	28.8625	104.542
28.8754	108.251	28.8754	111.29	28.8754	103.06	28.8754	104.685
28.8883	106.322	28.8883	111.719	28.8883	106.56	28.8883	104.113
28.9011	106.393	28.9011	111.362	28.9011	102.989	28.9011	104.256
28.914	106.036	28.914	111.79	28.914	103.346	28.914	103.756
28.9269	106.322	28.9269	110.79	28.9269	103.06	28.9269	105.328
28.9398	106.893	28.9398	111.147	28.9398	103.632	28.9398	104.542
28.9526	105.822	28.9526	110.576	28.9526	102.703	28.9526	104.756
28.9655	105.108	28.9655	109.433	28.9655	103.918	28.9655	104.399
28.9784	105.751	28.9784	110.719	28.9784	102.275	28.9784	103.256
28.9912	104.751	28.9912	110.719	28.9912	102.846	28.9912	103.328
29.0041	106.751	29.0041	111.076	29.0041	103.775	29.0041	103.328
29.017	105.251	29.017	109.29	29.017	102.06	29.017	104.613
29.0299	106.393	29.0299	109.147	29.0299	102.346	29.0299	104.042
29.0427	104.251	29.0427	111.076	29.0427	102.489	29.0427	103.185
29.0556	105.108	29.0556	109.147	29.0556	101.918	29.0556	103.756
29.0685	105.393	29.0685	109.647	29.0685	101.846	29.0685	102.613
29.0813	105.108	29.0813	110.219	29.0813	101.918	29.0813	102.828
29.0942	103.751	29.0942	109.933	29.0942	102.775	29.0942	102.756
29.1071	104.465	29.1071	108.933	29.1071	102.346	29.1071	103.185
29.12	105.536	29.12	110.147	29.12	102.132	29.12	103.471
29.1328	104.751	29.1328	110.004	29.1328	101.346	29.1328	102.328
29.1457	103.536	29.1457	109.219	29.1457	102.346	29.1457	103.471
29.1586	104.251	29.1586	109.933	29.1586	102.56	29.1586	103.113
29.1714	106.322	29.1714	109.433	29.1714	102.346	29.1714	102.471
29.1843	104.179	29.1843	108.719	29.1843	102.132	29.1843	102.185
29.1972	105.893	29.1972	109.862	29.1972	100.775	29.1972	103.256
29.2101	105.179	29.2101	108.862	29.2101	101.632	29.2101	102.185
29.2229	104.036	29.2229	109.862	29.2229	101.989	29.2229	100.471
29.2358	104.322	29.2358	109.004	29.2358	101.918	29.2358	103.113
29.2487	103.965	29.2487	108.076	29.2487	99.6318	29.2487	102.256
29.2615	104.608	29.2615	108.719	29.2615	102.775	29.2615	101.899
29.2744	104.251	29.2744	108.076	29.2744	102.132	29.2744	103.113
29.2873	104.608	29.2873	108.719	29.2873	102.489	29.2873	102.542
29.3001	103.751	29.3001	108.576	29.3001	103.418	29.3001	103.042
29.313	104.822	29.313	107.79	29.313	101.918	29.313	102.042
29.3259	103.751	29.3259	109.29	29.3259	102.489	29.3259	102.328
29.3388	103.965	29.3388	108.504	29.3388	101.918	29.3388	101.899
29.3516	103.251	29.3516	108.933	29.3516	100.203	29.3516	101.328
29.3645	104.679	29.3645	107.719	29.3645	101.632	29.3645	101.685
29.3774	103.465	29.3774	107.647	29.3774	100.775	29.3774	101.399
29.3902	103.536	29.3902	108.147	29.3902	101.418	29.3902	101.756
29.4031	103.179	29.4031	108.647	29.4031	101.775	29.4031	101.756
29.416	103.679	29.416	108.647	29.416	101.703	29.416	103.042
29.4289	103.179	29.4289	110.147	29.4289	101.703	29.4289	100.899
29.4417	103.965	29.4417	108.004	29.4417	101.632	29.4417	102.113
29.4546	103.465	29.4546	109.219	29.4546	100.489	29.4546	102.256
29.4675	103.536	29.4675	108.219	29.4675	102.489	29.4675	102.185
29.4803	103.751	29.4803	107.576	29.4803	101.203	29.4803	103.185
29.4932	103.036	29.4932	107.433	29.4932	101.703	29.4932	102.971
29.5061	103.251	29.5061	107.576	29.5061	101.632	29.5061	101.471
29.519	103.251	29.519	107.719	29.519	100.418	29.519	101.542
29.5318	103.179	29.5318	108.147	29.5318	101.06	29.5318	101.113
29.5447	104.751	29.5447	107.576	29.5447	101.06	29.5447	101.256
29.5576	102.751	29.5576	108.219	29.5576	101.203	29.5576	101.471
29.5704	103.179	29.5704	107.79	29.5704	101.346	29.5704	101.542
29.5833	103.251	29.5833	107.29	29.5833	100.918	29.5833	101.471
29.5962	102.679	29.5962	108.362	29.5962	102.846	29.5962	102.113
29.609	103.679	29.609	108.433	29.609	100.56	29.609	101.685
29.6219	103.679	29.6219	107.576	29.6219	102.418	29.6219	102.542
29.6348	103.393	29.6348	108.933	29.6348	101.275	29.6348	101.828
29.6477	103.893	29.6477	107.862	29.6477	101.203	29.6477	99.3992
29.6605	102.822	29.6605	106.862	29.6605	100.989	29.6605	101.185
29.6734	102.893	29.6734	106.862	29.6734	101.203	29.6734	101.471
29.6863	103.036	29.6863	108.147	29.6863	101.132	29.6863	102.613
29.6991	103.822	29.6991	106.933	29.6991	100.846	29.6991	101.471
29.712	102.679	29.712	107.719	29.712	101.489	29.712	100.185
29.7249	102.679	29.7249	108.719	29.7249	101.56	29.7249	101.685
29.7378	103.965	29.7378	107.576	29.7378	101.132	29.7378	101.471
29.7506	103.036	29.7506	108.004	29.7506	100.489	29.7506	102.613
29.7635	102.608	29.7635	107.862	29.7635	100.703	29.7635	102.256
29.7764	102.893	29.7764	108.504	29.7764	100.489	29.7764	102.471
29.7892	103.108	29.7892	107.576	29.7892	100.989	29.7892	100.899
29.8021	103.108	29.8021	109.147	29.8021	100.846	29.8021	101.328
29.815	102.893	29.815	109.147	29.815	100.703	29.815	100.685
29.8279	103.751	29.8279	107.79	29.8279	99.989	29.8279	100.256
29.8407	102.893	29.8407	107.219	29.8407	100.418	29.8407	101.042
29.8536	102.465	29.8536	107.29	29.8536	99.7747	29.8536	101.328
29.8665	104.251	29.8665	108.29	29.8665	101.132	29.8665	100.328
29.8793	102.036	29.8793	107.076	29.8793	101.275	29.8793	102.113
29.8922	103.393	29.8922	107.862	29.8922	101.203	29.8922	101.185
29.9051	102.608	29.9051	107.362	29.9051	99.1318	29.9051	101.685
29.9179	102.608	29.9179	106.862	29.9179	101.06	29.9179	100.971
29.9308	103.036	29.9308	107.362	29.9308	99.7747	29.9308	101.899
29.9437	103.179	29.9437	108.504	29.9437	100.203	29.9437	102.042
29.9566	103.322	29.9566	107.219	29.9566	101.132	29.9566	100.899
29.9694	102.536	29.9694	107.504	29.9694	100.06	29.9694	101.399
29.9823	103.251	29.9823	106.933	29.9823	99.5604	29.9823	101.185
29.9952	103.536	29.9952	107.647	29.9952	99.989	29.9952	100.756
30.008	103.322	30.008	107.647	30.008	99.6318	30.008	100.899
30.0209	103.251	30.0209	107.29	30.0209	100.56	30.0209	100.471
30.0338	102.108	30.0338	108.504	30.0338	100.489	30.0338	101.471
30.0467	102.251	30.0467	108.219	30.0467	101.203	30.0467	100.685
30.0595	101.893	30.0595	107.076	30.0595	100.989	30.0595	100.828
30.0724	102.679	30.0724	106.29	30.0724	100.703	30.0724	101.899
30.0853	103.251	30.0853	107.862	30.0853	101.203	30.0853	99.8277
30.0981	102.108	30.0981	106.933	30.0981	100.489	30.0981	101.685
30.111	102.036	30.111	107.433	30.111	100.06	30.111	99.8277
30.1239	102.965	30.1239	107.147	30.1239	101.418	30.1239	101.542
30.1368	102.393	30.1368	107.504	30.1368	100.846	30.1368	100.899
30.1496	102.322	30.1496	107.076	30.1496	100.203	30.1496	101.828
30.1625	102.893	30.1625	106.433	30.1625	100.203	30.1625	101.042
30.1754	103.679	30.1754	108.219	30.1754	100.775	30.1754	101.613
30.1882	103.036	30.1882	108.362	30.1882	100.918	30.1882	100.399
30.2011	103.536	30.2011	106.504	30.2011	99.5604	30.2011	100.399
30.214	101.751	30.214	106.219	30.214	100.775	30.214	101.328
30.2268	102.822	30.2268	108.29	30.2268	100.703	30.2268	101.399
30.2397	102.251	30.2397	107.576	30.2397	99.9175	30.2397	101.328
30.2526	102.608	30.2526	106.79	30.2526	100.846	30.2526	100.328
30.2655	103.251	30.2655	106.862	30.2655	100.275	30.2655	100.256
30.2783	102.108	30.2783	106.576	30.2783	100.489	30.2783	101.542
30.2912	102.536	30.2912	107.29	30.2912	100.775	30.2912	101.399
30.3041	102.751	30.3041	106.862	30.3041	101.06	30.3041	100.756
30.3169	102.608	30.3169	107.147	30.3169	100.703	30.3169	100.042
30.3298	103.108	30.3298	107.004	30.3298	101.203	30.3298	102.399
30.3427	101.465	30.3427	108.933	30.3427	100.632	30.3427	100.613
30.3556	103.322	30.3556	107.576	30.3556	100.132	30.3556	101.256
30.3684	102.536	30.3684	107.647	30.3684	98.989	30.3684	101.328
30.3813	102.465	30.3813	106.933	30.3813	100.56	30.3813	100.756
30.3942	102.393	30.3942	108.29	30.3942	99.5604	30.3942	99.8992
30.407	102.679	30.407	107.576	30.407	99.6318	30.407	100.685
30.4199	102.822	30.4199	108.219	30.4199	100.989	30.4199	100.756
30.4328	103.608	30.4328	107.79	30.4328	100.703	30.4328	99.542
30.4457	102.608	30.4457	106.647	30.4457	100.132	30.4457	101.613
30.4585	103.179	30.4585	108.29	30.4585	99.6318	30.4585	100.328
30.4714	102.393	30.4714	106.504	30.4714	100.275	30.4714	100.042
30.4843	102.965	30.4843	107.004	30.4843	100.56	30.4843	102.042
30.4971	102.679	30.4971	107.576	30.4971	100.489	30.4971	100.256
30.51	102.036	30.51	107.219	30.51	100.275	30.51	101.542
30.5229	102.679	30.5229	107.219	30.5229	100.489	30.5229	101.113
30.5357	101.893	30.5357	106.862	30.5357	99.7032	30.5357	100.256
30.5486	102.822	30.5486	106.29	30.5486	101.06	30.5486	101.042
30.5615	102.751	30.5615	107.362	30.5615	100.418	30.5615	99.2563
30.5744	101.751	30.5744	108.147	30.5744	100.132	30.5744	101.685
30.5872	101.822	30.5872	107.004	30.5872	100.275	30.5872	100.471
30.6001	102.393	30.6001	106.576	30.6001	100.06	30.6001	100.685
30.613	102.679	30.613	107.576	30.613	99.7032	30.613	100.971
30.6258	102.393	30.6258	107.29	30.6258	100.56	30.6258	101.328
30.6387	101.679	30.6387	107.433	30.6387	100.703	30.6387	99.7563
30.6516	102.251	30.6516	107.147	30.6516	100.346	30.6516	101.185
30.6645	101.393	30.6645	107.862	30.6645	100.775	30.6645	101.399
30.6773	102.251	30.6773	107.147	30.6773	99.989	30.6773	101.328
30.6902	102.251	30.6902	105.862	30.6902	99.7032	30.6902	100.113
[truncated: 3,054 more rows]

## Sheet: Figure 1c
FTIR
	BWO		0.9Ni/BWO		1.8Ni/BWO		2.6Ni/BWO
Wavenumber (cm-1)	Intensity	Wavenumber (cm-1)	Intensity	Wavenumber (cm-1)	Intensity	Wavenumber (cm-1)	Intensity
399.675	0	399.675	0	399.675	0	399.675	0
400.157	0.61367	400.157	0.9491	400.157	0.59812	400.157	0.58772
400.639	0.61481	400.639	0.94969	400.639	0.6034	400.639	0.58874
401.121	0.61758	401.121	0.95224	401.121	0.61225	401.121	0.5903
401.603	0.62047	401.603	0.95493	401.603	0.62061	401.603	0.59195
402.085	0.62222	402.085	0.95626	402.085	0.62493	402.085	0.59315
402.567	0.62242	402.567	0.95567	402.567	0.62409	402.567	0.59359
403.05	0.62165	403.05	0.95377	403.05	0.61984	403.05	0.59344
403.532	0.62101	403.532	0.9518	403.532	0.61547	403.532	0.59317
404.014	0.62151	404.014	0.95096	404.014	0.61383	404.014	0.59337
404.496	0.62354	404.496	0.95192	404.496	0.61614	404.496	0.59442
404.978	0.62671	404.978	0.95455	404.978	0.62159	404.978	0.59635
405.46	0.62992	405.46	0.95796	405.46	0.62758	405.46	0.59875
405.942	0.63184	405.942	0.9609	405.942	0.63093	405.942	0.60094
406.424	0.63176	406.424	0.96247	406.424	0.6299	406.424	0.6023
406.906	0.62998	406.906	0.96262	406.906	0.62535	406.906	0.60266
407.389	0.62757	407.389	0.96204	407.389	0.61994	407.389	0.60231
407.871	0.62556	407.871	0.96154	407.871	0.61625	407.871	0.60173
408.353	0.62437	408.353	0.9615	408.353	0.61537	408.353	0.60129
408.835	0.62365	408.835	0.96164	408.835	0.61658	408.835	0.60103
409.317	0.62247	409.317	0.96114	409.317	0.61769	409.317	0.60066
409.799	0.61989	409.799	0.9592	409.799	0.61635	409.799	0.59978
410.281	0.61557	410.281	0.95565	410.281	0.61154	410.281	0.59814
410.763	0.61005	410.763	0.95113	410.763	0.6044	410.763	0.59588
411.245	0.60434	411.245	0.94676	411.245	0.59733	411.245	0.59345
411.728	0.59938	411.728	0.9435	411.728	0.59252	411.728	0.59137
412.21	0.59562	412.21	0.94177	412.21	0.5909	412.21	0.58998
412.692	0.59295	412.692	0.9413	412.692	0.59184	412.692	0.58932
413.174	0.59084	413.174	0.94135	413.174	0.59353	413.174	0.58912
413.656	0.58869	413.656	0.94102	413.656	0.59384	413.656	0.58893
414.138	0.58619	414.138	0.93983	414.138	0.59164	414.138	0.58832
414.62	0.58348	414.62	0.93791	414.62	0.58739	414.62	0.58715
415.103	0.58102	415.103	0.93592	415.103	0.58271	415.103	0.58554
415.585	0.57929	415.585	0.9346	415.585	0.57933	415.585	0.58376
416.067	0.57864	416.067	0.93452	416.067	0.5783	416.067	0.5821
416.549	0.57916	416.549	0.93584	416.549	0.57971	416.549	0.58073
417.031	0.58066	417.031	0.93828	417.031	0.58243	417.031	0.57971
417.513	0.58265	417.513	0.94092	417.513	0.58421	417.513	0.57903
417.995	0.58442	417.995	0.94242	417.995	0.5826	417.995	0.57866
418.477	0.58552	418.477	0.94183	418.477	0.57757	418.477	0.57869
418.959	0.58621	418.959	0.9398	418.959	0.57287	418.959	0.57936
419.442	0.58712	419.442	0.938	419.442	0.57263	419.442	0.58077
419.924	0.58833	419.924	0.93735	419.924	0.57728	419.924	0.58259
420.406	0.5893	420.406	0.93743	420.406	0.58392	420.406	0.58432
420.888	0.58929	420.888	0.93726	420.888	0.58902	420.888	0.58541
421.37	0.58788	421.37	0.9361	421.37	0.59036	421.37	0.58554
421.852	0.58516	421.852	0.93385	421.852	0.5877	421.852	0.58465
422.334	0.58164	422.334	0.93097	422.334	0.5825	422.334	0.58299
422.816	0.57804	422.816	0.92822	422.816	0.57696	422.816	0.58098
423.298	0.57496	423.298	0.92632	423.298	0.573	423.298	0.57909
423.781	0.57265	423.781	0.92558	423.781	0.5715	423.781	0.57767
424.263	0.57097	424.263	0.92579	424.263	0.57201	424.263	0.57685
424.745	0.56946	424.745	0.92624	424.745	0.57299	424.745	0.57647
425.227	0.56766	425.227	0.92617	425.227	0.5728	425.227	0.5762
425.709	0.56541	425.709	0.92516	425.709	0.57071	425.709	0.57575
426.191	0.56296	426.191	0.92338	426.191	0.56738	426.191	0.57503
426.673	0.56079	426.673	0.92143	426.673	0.56423	426.673	0.57419
427.155	0.55932	427.155	0.91989	427.155	0.56252	427.155	0.57346
427.637	0.55873	427.637	0.91909	427.637	0.56272	427.637	0.57307
428.12	0.55892	428.12	0.91902	428.12	0.56435	428.12	0.57309
428.602	0.55957	428.602	0.91933	428.602	0.56626	428.602	0.57346
429.084	0.56029	429.084	0.91961	429.084	0.56717	429.084	0.57399
429.566	0.56081	429.566	0.91959	429.566	0.56642	429.566	0.57449
430.048	0.56113	430.048	0.91935	430.048	0.56437	430.048	0.57487
430.53	0.56149	430.53	0.91924	430.53	0.56221	430.53	0.5752
431.012	0.56217	431.012	0.91971	431.012	0.56123	431.012	0.57564
431.494	0.56335	431.494	0.92099	431.494	0.56207	431.494	0.57633
431.977	0.5649	431.977	0.92295	431.977	0.5644	431.977	0.57729
432.459	0.56651	432.459	0.92518	432.459	0.5671	432.459	0.57837
432.941	0.56783	432.941	0.92713	432.941	0.56885	432.941	0.57935
433.423	0.56867	433.423	0.92848	433.423	0.56892	433.423	0.58004
433.905	0.56917	433.905	0.92927	433.905	0.56757	433.905	0.58042
434.387	0.56967	434.387	0.9299	434.387	0.56586	434.387	0.58064
434.869	0.57057	434.869	0.93085	434.869	0.56501	434.869	0.58095
435.351	0.57206	435.351	0.93242	435.351	0.5657	435.351	0.58157
435.834	0.57397	435.834	0.93452	435.834	0.56769	435.834	0.58253
436.316	0.57582	436.316	0.93663	436.316	0.56988	436.316	0.58365
436.798	0.57705	436.798	0.93814	436.798	0.57092	436.798	0.58459
437.28	0.57737	437.28	0.93865	437.28	0.57013	437.28	0.58508
437.762	0.57691	437.762	0.93828	437.762	0.56787	437.762	0.58501
438.244	0.57612	438.244	0.93749	438.244	0.56522	438.244	0.58454
438.726	0.57548	438.726	0.93676	438.726	0.56323	438.726	0.58389
439.208	0.57526	439.208	0.93638	439.208	0.56238	439.208	0.58326
439.69	0.57546	439.69	0.93631	439.69	0.56246	439.69	0.58273
440.173	0.57583	440.173	0.9362	440.173	0.56264	440.173	0.58223
440.655	0.57597	440.655	0.93561	440.655	0.56189	440.655	0.5816
441.137	0.57561	441.137	0.93421	441.137	0.55961	441.137	0.5807
441.619	0.57472	441.619	0.93209	441.619	0.55604	441.619	0.57951
442.101	0.57358	442.101	0.92966	442.101	0.55227	442.101	0.57818
442.583	0.57258	442.583	0.92749	442.583	0.5495	442.583	0.57697
443.065	0.57195	443.065	0.92589	443.065	0.54835	443.065	0.57608
443.547	0.57161	443.547	0.92478	443.547	0.54842	443.547	0.57553
444.029	0.57122	444.029	0.92376	444.029	0.54864	444.029	0.57513
444.512	0.57043	444.512	0.92239	444.512	0.54787	444.512	0.57462
444.994	0.56906	444.994	0.92046	444.994	0.54559	444.994	0.57377
445.476	0.56723	445.476	0.91812	445.476	0.54214	445.476	0.57254
445.958	0.56523	445.958	0.91572	445.958	0.53847	445.958	0.57105
446.44	0.56337	446.44	0.91366	446.44	0.53554	446.44	0.56948
446.922	0.56179	446.922	0.91208	446.922	0.53382	446.922	0.56804
447.404	0.56037	447.404	0.91085	447.404	0.53305	447.404	0.56679
447.886	0.55882	447.886	0.90959	447.886	0.5324	447.886	0.56565
448.368	0.55686	448.368	0.90794	448.368	0.53098	448.368	0.56446
448.851	0.55442	448.851	0.90573	448.851	0.52835	448.851	0.56305
449.333	0.55163	449.333	0.9031	449.333	0.52473	449.333	0.56135
449.815	0.54879	449.815	0.90037	449.815	0.52082	449.815	0.55941
450.297	0.54613	450.297	0.89787	450.297	0.51731	450.297	0.55737
450.779	0.54379	450.779	0.89578	450.779	0.51459	450.779	0.55537
451.261	0.54166	451.261	0.89404	451.261	0.51255	451.261	0.55351
451.743	0.53948	451.743	0.89237	451.743	0.51064	451.743	0.55182
452.226	0.53696	452.226	0.89044	452.226	0.50821	452.226	0.55023
452.708	0.53396	452.708	0.88805	452.708	0.50488	452.708	0.54863
453.19	0.53061	453.19	0.88529	453.19	0.50093	453.19	0.54692
453.672	0.52721	453.672	0.88249	453.672	0.49697	453.672	0.54505
454.154	0.52404	454.154	0.87999	454.154	0.49363	454.154	0.54305
454.636	0.52124	454.636	0.87798	454.636	0.49111	454.636	0.54099
455.118	0.51873	455.118	0.87643	455.118	0.48919	455.118	0.53891
455.6	0.5163	455.6	0.87515	455.6	0.48727	455.6	0.53683
456.082	0.51362	456.082	0.87379	456.082	0.48466	456.082	0.53475
456.565	0.51042	456.565	0.87206	456.565	0.48093	456.565	0.5327
457.047	0.5066	457.047	0.86986	457.047	0.47631	457.047	0.53074
457.529	0.50236	457.529	0.86737	457.529	0.47168	457.529	0.52897
458.011	0.49808	458.011	0.86495	458.011	0.46806	458.011	0.52747
458.493	0.49406	458.493	0.86287	458.493	0.46588	458.493	0.52629
458.975	0.49041	458.975	0.86113	458.975	0.46479	458.975	0.52536
459.457	0.48701	459.457	0.85954	459.457	0.46397	459.457	0.52455
459.939	0.48367	459.939	0.85786	459.939	0.4627	459.939	0.52372
460.421	0.48026	460.421	0.85593	460.421	0.46064	460.421	0.52277
460.904	0.47674	460.904	0.85375	460.904	0.45796	460.904	0.52165
461.386	0.47312	461.386	0.85149	461.386	0.45512	461.386	0.52037
461.868	0.4695	461.868	0.84932	461.868	0.45261	461.868	0.51901
462.35	0.46596	462.35	0.84738	462.35	0.45071	462.35	0.51766
462.832	0.46255	462.832	0.8457	462.832	0.44934	462.832	0.5164
463.314	0.45929	463.314	0.84419	463.314	0.44814	463.314	0.51526
463.796	0.45617	463.796	0.8427	463.796	0.44668	463.796	0.5142
464.278	0.45314	464.278	0.84111	464.278	0.44472	464.278	0.51314
464.76	0.45019	464.76	0.83943	464.76	0.44232	464.76	0.51202
465.243	0.44732	465.243	0.83772	465.243	0.43984	465.243	0.5108
465.725	0.44454	465.725	0.83613	465.725	0.43765	465.725	0.50954
466.207	0.44186	466.207	0.83478	466.207	0.43602	466.207	0.5083
466.689	0.43931	466.689	0.83371	466.689	0.43491	466.689	0.50718
467.171	0.43686	467.171	0.83282	467.171	0.43405	467.171	0.50623
467.653	0.4345	467.653	0.83196	467.653	0.43302	467.653	0.50542
468.135	0.4322	468.135	0.83095	468.135	0.43156	468.135	0.50465
468.618	0.42992	468.618	0.82975	468.618	0.42966	468.618	0.5038
469.1	0.42767	469.1	0.82839	469.1	0.42761	469.1	0.50276
469.582	0.42548	469.582	0.82703	469.582	0.42576	469.582	0.50155
470.064	0.42338	470.064	0.82581	470.064	0.42434	470.064	0.50026
470.546	0.42141	470.546	0.82484	470.546	0.42336	470.546	0.49903
471.028	0.41959	471.028	0.82415	471.028	0.42264	471.028	0.49803
471.51	0.41792	471.51	0.82368	471.51	0.4219	471.51	0.49741
471.992	0.41632	471.992	0.82332	471.992	0.42096	471.992	0.49719
472.474	0.4147	472.474	0.82297	472.474	0.41988	472.474	0.49727
472.957	0.41299	472.957	0.82263	472.957	0.419	472.957	0.49746
473.439	0.41122	473.439	0.82233	473.439	0.41859	473.439	0.49761
473.921	0.40944	473.921	0.82213	473.921	0.41872	473.921	0.49766
474.403	0.40776	474.403	0.82204	474.403	0.41919	474.403	0.49761
474.885	0.40623	474.885	0.82201	474.885	0.41961	474.885	0.49752
475.367	0.40487	475.367	0.82193	475.367	0.41965	475.367	0.49741
475.849	0.40363	475.849	0.82172	475.849	0.41918	475.849	0.49727
476.331	0.40242	476.331	0.82135	476.331	0.41828	476.331	0.49706
476.813	0.40117	476.813	0.82085	476.813	0.41727	476.813	0.49676
477.296	0.39986	477.296	0.82033	477.296	0.41647	477.296	0.49638
477.778	0.3985	477.778	0.81988	477.778	0.41608	477.778	0.49597
478.26	0.39716	478.26	0.81956	478.26	0.41609	478.26	0.49558
478.742	0.39591	478.742	0.81937	478.742	0.41624	478.742	0.49526
479.224	0.39478	479.224	0.81922	479.224	0.41621	479.224	0.49502
479.706	0.39375	479.706	0.81902	479.706	0.41581	479.706	0.49481
480.188	0.39276	480.188	0.81871	480.188	0.41504	480.188	0.49456
480.67	0.39174	480.67	0.8183	480.67	0.4141	480.67	0.49421
481.152	0.39065	481.152	0.81785	481.152	0.41327	481.152	0.49376
481.635	0.38954	481.635	0.81747	481.635	0.41277	481.635	0.49326
482.117	0.38847	482.117	0.81721	482.117	0.41262	482.117	0.49281
482.599	0.38752	482.599	0.81709	482.599	0.41263	482.599	0.49251
483.081	0.38675	483.081	0.81706	483.081	0.41255	483.081	0.4924
483.563	0.3861	483.563	0.81704	483.563	0.41218	483.563	0.49246
484.045	0.38547	484.045	0.81697	484.045	0.41154	484.045	0.49263
484.527	0.38473	484.527	0.81685	484.527	0.41084	484.527	0.49282
485.009	0.38382	485.009	0.81674	485.009	0.41037	485.009	0.49297
485.491	0.38277	485.491	0.81671	485.491	0.4103	485.491	0.49309
485.974	0.38169	485.974	0.81681	485.974	0.41061	485.974	0.4932
486.456	0.3807	486.456	0.81702	486.456	0.41105	486.456	0.49335
486.938	0.37988	486.938	0.81726	486.938	0.41133	486.938	0.49353
487.42	0.37922	487.42	0.81747	487.42	0.41127	487.42	0.4937
487.902	0.37863	487.902	0.81759	487.902	0.41086	487.902	0.49379
488.384	0.37804	488.384	0.81764	488.384	0.41026	488.384	0.49378
488.866	0.37738	488.866	0.81766	488.866	0.40971	488.866	0.49367
489.349	0.37666	489.349	0.81775	489.349	0.40939	489.349	0.49352
489.831	0.37595	489.831	0.81798	489.831	0.40931	489.831	0.49343
490.313	0.37535	490.313	0.81836	490.313	0.40936	490.313	0.49348
490.795	0.37493	490.795	0.81888	490.795	0.40935	490.795	0.49371
491.277	0.37468	491.277	0.81948	491.277	0.40917	491.277	0.49411
491.759	0.37451	491.759	0.82013	491.759	0.40887	491.759	0.49459
492.241	0.3743	492.241	0.82083	492.241	0.40865	492.241	0.4951
492.723	0.37397	492.723	0.82158	492.723	0.40875	492.723	0.49558
493.205	0.37353	493.205	0.82243	493.205	0.40928	493.205	0.49604
493.688	0.37307	493.688	0.82337	493.688	0.41016	493.688	0.4965
494.17	0.37268	494.17	0.82434	494.17	0.41117	494.17	0.49699
494.652	0.37244	494.652	0.82528	494.652	0.41202	494.652	0.49753
495.134	0.37235	495.134	0.82613	495.134	0.41256	495.134	0.49807
495.616	0.37234	495.616	0.82687	495.616	0.41283	495.616	0.49858
496.098	0.37231	496.098	0.82758	496.098	0.41301	496.098	0.49905
496.58	0.3722	496.58	0.82832	496.58	0.41335	496.58	0.49949
497.062	0.37202	497.062	0.82918	497.062	0.41402	497.062	0.49994
497.545	0.37184	497.545	0.83018	497.545	0.415	497.545	0.50044
498.027	0.37174	498.027	0.83127	498.027	0.41611	498.027	0.50099
498.509	0.37177	498.509	0.83236	498.509	0.41709	498.509	0.50156
498.991	0.37195	498.991	0.83336	498.991	0.41778	498.991	0.50209
499.473	0.37221	499.473	0.83427	499.473	0.41816	499.473	0.50251
499.955	0.3725	499.955	0.83517	499.955	0.41843	499.955	0.50282
500.437	0.37277	500.437	0.83617	500.437	0.41888	500.437	0.50307
500.919	0.37306	500.919	0.83743	500.919	0.41977	500.919	0.50341
501.401	0.37344	501.401	0.83901	501.401	0.42116	501.401	0.50395
501.884	0.374	501.884	0.84082	501.884	0.4229	501.884	0.50477
502.366	0.37473	502.366	0.84266	502.366	0.42466	502.366	0.50584
502.848	0.37556	502.848	0.8443	502.848	0.42615	502.848	0.50701
503.33	0.37633	503.33	0.84561	503.33	0.42726	503.33	0.50808
503.812	0.37694	503.812	0.84662	503.812	0.42814	503.812	0.50895
504.294	0.37734	504.294	0.84748	504.294	0.42904	504.294	0.50963
504.776	0.37762	504.776	0.84837	504.776	0.43016	504.776	0.51022
505.258	0.37791	505.258	0.84944	505.258	0.43156	505.258	0.51085
505.74	0.37833	505.74	0.85072	505.74	0.43313	505.74	0.51166
506.223	0.37898	506.223	0.85215	506.223	0.43469	506.223	0.51268
506.705	0.37981	506.705	0.85362	506.705	0.43605	506.705	0.51388
507.187	0.38069	507.187	0.85502	507.187	0.43721	507.187	0.51515
507.669	0.38149	507.669	0.85633	507.669	0.43829	507.669	0.51637
508.151	0.38211	508.151	0.85758	508.151	0.43951	508.151	0.51746
508.633	0.38255	508.633	0.85886	508.633	0.44099	508.633	0.51845
509.115	0.38291	509.115	0.86021	509.115	0.4427	509.115	0.51938
509.597	0.38333	509.597	0.86162	509.597	0.44447	509.597	0.52031
510.079	0.38386	510.079	0.86304	510.079	0.44607	510.079	0.52127
510.562	0.38452	510.562	0.8644	510.562	0.44735	510.562	0.52225
511.044	0.38522	511.044	0.86566	511.044	0.44832	511.044	0.52321
511.526	0.38589	511.526	0.86684	511.526	0.44915	511.526	0.52411
512.008	0.38644	512.008	0.86803	512.008	0.45005	512.008	0.52495
512.49	0.38689	512.49	0.86929	512.49	0.45114	512.49	0.52574
512.972	0.38731	512.972	0.87063	512.972	0.45241	512.972	0.5265
513.454	0.3878	513.454	0.87201	513.454	0.45365	513.454	0.52725
513.936	0.38841	513.936	0.87335	513.936	0.45465	513.936	0.52795
514.418	0.38917	514.418	0.87459	514.418	0.45526	514.418	0.52859
514.901	0.39001	514.901	0.87571	514.901	0.45552	514.901	0.52914
515.383	0.39085	515.383	0.87678	515.383	0.45565	515.383	0.52962
515.865	0.39164	515.865	0.87795	515.865	0.45595	515.865	0.53008
516.347	0.39238	516.347	0.87932	516.347	0.45668	516.347	0.53063
516.829	0.39312	516.829	0.88096	516.829	0.45789	516.829	0.53138
517.311	0.39393	517.311	0.88281	517.311	0.4594	517.311	0.53237
517.793	0.39486	517.793	0.88469	517.793	0.46091	517.793	0.53357
518.275	0.39587	518.275	0.88646	518.275	0.46219	518.275	0.53489
518.758	0.39684	518.758	0.88804	518.758	0.46322	518.758	0.53621
519.24	0.39768	519.24	0.88947	519.24	0.4642	519.24	0.53746
519.722	0.39834	519.722	0.89085	519.722	0.46538	519.722	0.53864
520.204	0.39887	520.204	0.89228	520.204	0.46689	520.204	0.53977
520.686	0.39934	520.686	0.89374	520.686	0.46863	520.686	0.54089
521.168	0.39984	521.168	0.89518	521.168	0.47037	521.168	0.54198
521.65	0.40044	521.65	0.89647	521.65	0.4718	521.65	0.543
522.132	0.40111	522.132	0.89754	522.132	0.47276	522.132	0.54387
522.615	0.40181	522.615	0.89841	522.615	0.47328	522.615	0.54455
523.097	0.40248	523.097	0.89917	523.097	0.47356	523.097	0.54506
523.579	0.40313	523.579	0.89999	523.579	0.47391	523.579	0.54546
524.061	0.40378	524.061	0.90102	524.061	0.47458	524.061	0.54586
524.543	0.40453	524.543	0.90233	524.543	0.47565	524.543	0.54638
525.025	0.40546	525.025	0.90387	525.025	0.47703	525.025	0.5471
525.507	0.40661	525.507	0.90552	525.507	0.4785	525.507	0.54804
525.989	0.40792	525.989	0.90709	525.989	0.47985	525.989	0.54911
526.471	0.40926	526.471	0.9085	526.471	0.48104	526.471	0.55022
526.954	0.4105	526.954	0.90975	526.954	0.48218	526.954	0.55126
527.436	0.41158	527.436	0.91094	527.436	0.48347	527.436	0.55222
527.918	0.41251	527.918	0.91217	527.918	0.485	527.918	0.55311
528.4	0.41338	528.4	0.91346	528.4	0.48671	528.4	0.55398
528.882	0.4143	528.882	0.91478	528.882	0.48841	528.882	0.55483
529.364	0.41532	529.364	0.91604	529.364	0.48987	529.364	0.55568
529.846	0.41644	529.846	0.91717	529.846	0.49099	529.846	0.55647
530.328	0.4176	530.328	0.91818	530.328	0.49182	530.328	0.5572
530.811	0.41875	530.811	0.91916	530.811	0.49258	530.811	0.55785
531.293	0.41984	531.293	0.9202	531.293	0.49352	531.293	0.55848
531.775	0.42088	531.775	0.9214	531.775	0.49482	531.775	0.55912
532.257	0.42193	532.257	0.92275	532.257	0.49642	532.257	0.55981
532.739	0.42306	532.739	0.92416	532.739	0.49813	532.739	0.56057
533.221	0.42429	533.221	0.92551	533.221	0.49967	533.221	0.56137
533.703	0.42564	533.703	0.9267	533.703	0.50086	533.703	0.56215
534.185	0.42705	534.185	0.92774	534.185	0.50171	534.185	0.56288
534.668	0.42848	534.668	0.92874	534.668	0.50243	534.668	0.56358
535.15	0.4299	535.15	0.92985	535.15	0.5033	535.15	0.56428
535.632	0.43132	535.632	0.93118	535.632	0.5045	535.632	0.56505
536.114	0.43279	536.114	0.93275	536.114	0.50604	536.114	0.56592
536.596	0.43434	536.596	0.93444	536.596	0.50771	536.596	0.56688
537.078	0.43597	537.078	0.93611	537.078	0.50925	537.078	0.56788
537.56	0.43764	537.56	0.93761	537.56	0.51047	537.56	0.56885
538.042	0.43929	538.042	0.93893	538.042	0.5114	538.042	0.56974
538.524	0.44086	538.524	0.94015	538.524	0.51223	538.524	0.57055
539.006	0.44236	539.006	0.94141	539.006	0.51323	539.006	0.57131
539.489	0.44383	539.489	0.94284	539.489	0.51456	539.489	0.57211
539.971	0.44534	539.971	0.94445	539.971	0.51621	539.971	0.57299
540.453	0.44696	540.453	0.94617	540.453	0.51799	540.453	0.57397
540.935	0.44868	540.935	0.94788	540.935	0.51962	540.935	0.57501
541.417	0.45048	541.417	0.94946	541.417	0.52091	541.417	0.57603
541.899	0.45228	541.899	0.95092	541.899	0.52187	541.899	0.577
542.381	0.45402	542.381	0.95236	542.381	0.5227	542.381	0.57788
542.864	0.45567	542.864	0.95394	542.864	0.52365	542.864	0.57872
543.346	0.45728	543.346	0.95577	543.346	0.5249	543.346	0.57958
543.828	0.45892	543.828	0.95787	543.828	0.52645	543.828	0.58052
544.31	0.46066	544.31	0.96013	544.31	0.52815	544.31	0.58155
544.792	0.46255	544.792	0.96238	544.792	0.52974	544.792	0.58266
545.274	0.46457	545.274	0.96449	545.274	0.53108	545.274	0.5838
545.756	0.46667	545.756	0.9664	545.756	0.5322	545.756	0.58494
546.238	0.46879	546.238	0.9682	546.238	0.53333	546.238	0.58605
546.72	0.47089	546.72	0.97005	546.72	0.53474	546.72	0.58718
547.202	0.47299	547.202	0.97208	547.202	0.5366	547.202	0.58837
547.685	0.47512	547.685	0.9743	547.685	0.53884	547.685	0.58964
548.167	0.47731	548.167	0.97661	548.167	0.54124	548.167	0.59099
548.649	0.47957	548.649	0.97886	548.649	0.54349	548.649	0.59239
549.131	0.48185	549.131	0.98095	549.131	0.54542	549.131	0.59381
549.613	0.48413	549.613	0.98287	549.613	0.5471	549.613	0.59522
550.095	0.48637	550.095	0.98477	550.095	0.54875	550.095	0.59663
550.577	0.48858	550.577	0.9868	550.577	0.55069	550.577	0.59809
551.059	0.49081	551.059	0.98907	551.059	0.55305	551.059	0.59963
551.542	0.49309	551.542	0.99157	551.542	0.55576	551.542	0.60125
552.024	0.49545	552.024	0.99414	552.024	0.55856	552.024	0.60291
552.506	0.4979	552.506	0.99658	552.506	0.56113	552.506	0.60456
552.988	0.50039	552.988	0.99876	552.988	0.5633	552.988	0.60613
553.47	0.50288	553.47	1.00069	553.47	0.56513	553.47	0.60761
553.952	0.50537	553.952	1.0025	553.952	0.5669	553.952	0.60905
554.434	0.50786	554.434	1.00437	554.434	0.56896	554.434	0.61053
554.916	0.51039	554.916	1.00646	554.916	0.57151	554.916	0.61209
555.399	0.513	555.399	1.00877	555.399	0.57451	555.399	0.61378
555.881	0.51568	555.881	1.01117	555.881	0.57768	555.881	0.61554
556.363	0.51842	556.363	1.01348	556.363	0.58067	556.363	0.61729
556.845	0.52116	556.845	1.0156	556.845	0.58325	556.845	0.61897
557.327	0.52388	557.327	1.01756	557.327	0.58545	557.327	0.62055
557.809	0.52656	557.809	1.01952	557.809	0.58753	557.809	0.62209
558.291	0.52924	558.291	1.02168	558.291	0.58985	558.291	0.62366
558.773	0.53195	558.773	1.02416	558.773	0.59262	558.773	0.62534
559.255	0.53474	559.255	1.02694	559.255	0.59581	559.255	0.62716
559.737	0.53759	559.737	1.02984	559.737	0.59915	559.737	0.62907
560.22	0.54047	560.22	1.03263	560.22	0.60231	560.22	0.63098
560.702	0.54334	560.702	1.03518	560.702	0.60506	560.702	0.63281
561.184	0.54617	561.184	1.0375	561.184	0.60745	561.184	0.63455
561.666	0.549	561.666	1.03977	561.666	0.60977	561.666	0.63624
562.148	0.55188	562.148	1.04222	562.148	0.61238	562.148	0.63797
562.63	0.55487	562.63	1.04499	562.63	0.61548	562.63	0.63983
563.112	0.55798	563.112	1.04804	563.112	0.61901	563.112	0.64184
563.595	0.56115	563.595	1.05118	563.595	0.62266	563.595	0.64394
564.077	0.5643	564.077	1.05414	564.077	0.62603	564.077	0.64602
564.559	0.56734	564.559	1.05675	564.559	0.62886	564.559	0.64799
565.041	0.57023	565.041	1.05902	565.041	0.63121	565.041	0.64981
565.523	0.573	565.523	1.06117	565.523	0.6334	565.523	0.65155
566.005	0.57575	566.005	1.06346	566.005	0.63587	566.005	0.65332
566.487	0.57855	566.487	1.06607	566.487	0.63887	566.487	0.65523
566.969	0.58147	566.969	1.069	566.969	0.64239	566.969	0.65733
567.451	0.58446	567.451	1.07206	567.451	0.64611	567.451	0.65958
567.933	0.58744	567.933	1.07494	567.933	0.64958	567.933	0.66186
568.416	0.59031	568.416	1.07746	568.416	0.65251	568.416	0.66405
568.898	0.593	568.898	1.07962	568.898	0.65493	568.898	0.66612
569.38	0.59554	569.38	1.08164	569.38	0.65719	569.38	0.66811
569.862	0.59799	569.862	1.08381	569.862	0.65973	569.862	0.67012
570.344	0.60042	570.344	1.08627	570.344	0.66279	570.344	0.67224
570.826	0.60284	570.826	1.08899	570.826	0.66629	570.826	0.67448
571.308	0.6052	571.308	1.09169	571.308	0.66986	571.308	0.67675
571.79	0.60742	571.79	1.09408	571.79	0.67302	571.79	0.6789
572.273	0.60941	572.273	1.09596	572.273	0.67551	572.273	0.68082
572.755	0.61118	572.755	1.09738	572.755	0.67738	572.755	0.68249
573.237	0.6128	573.237	1.09859	573.237	0.67901	573.237	0.68399
573.719	0.61439	573.719	1.09991	573.719	0.68086	573.719	0.68548
574.201	0.61604	574.201	1.10158	574.201	0.68325	574.201	0.68712
574.683	0.61777	574.683	1.10362	574.683	0.68617	574.683	0.68896
575.165	0.61949	575.165	1.10581	575.165	0.68929	575.165	0.69098
575.647	0.62107	575.647	1.10784	575.647	0.6921	575.647	0.69302
576.13	0.62238	576.13	1.10944	576.13	0.69426	576.13	0.69493
576.612	0.62335	576.612	1.11061	576.612	0.69577	576.612	0.69661
577.094	0.62404	577.094	1.11154	577.094	0.69697	577.094	0.69805
577.576	0.62457	577.576	1.11251	577.576	0.69829	577.576	0.69935
578.058	0.62502	578.058	1.11371	578.058	0.69998	578.058	0.7006
578.54	0.62544	578.54	1.11511	578.54	0.70199	578.54	0.70184
579.022	0.62578	579.022	1.11652	579.022	0.70398	579.022	0.70304
579.504	0.62594	579.504	1.11767	579.504	0.70555	579.504	0.70415
579.986	0.62585	579.986	1.11842	579.986	0.70647	579.986	0.70512
580.469	0.6255	580.469	1.1188	580.469	0.70687	580.469	0.70596
580.951	0.62494	580.951	1.11907	580.951	0.70717	580.951	0.70674
581.433	0.62425	581.433	1.11952	581.433	0.70782	581.433	0.70757
581.915	0.6235	581.915	1.12028	581.915	0.70904	581.915	0.7085
582.397	0.62266	582.397	1.12129	582.397	0.71066	582.397	0.7095
582.879	0.62168	582.879	1.12227	582.879	0.71222	582.879	0.71045
583.361	0.62046	583.361	1.12292	583.361	0.71324	583.361	0.71121
583.843	0.61896	583.843	1.12308	583.843	0.71345	583.843	0.71169
584.326	0.61721	584.326	1.12281	584.326	0.71298	584.326	0.71193
584.808	0.6153	584.808	1.12237	584.808	0.71228	584.808	0.71201
585.29	0.61334	585.29	1.12206	585.29	0.71185	585.29	0.7121
585.772	0.61141	585.772	1.12206	585.772	0.71198	585.772	0.71227
586.254	0.60949	586.254	1.1223	586.254	0.71258	586.254	0.71253
586.736	0.60753	586.736	1.12252	586.736	0.71324	586.736	0.71277
587.218	0.60546	587.218	1.12244	587.218	0.71346	587.218	0.71285
587.7	0.60323	587.7	1.12189	587.7	0.71299	587.7	0.71268
588.182	0.60088	588.182	1.12093	588.182	0.7119	588.182	0.71228
588.665	0.59849	588.665	1.11982	588.665	0.71058	588.665	0.71175
589.147	0.59615	589.147	1.11887	589.147	0.70948	589.147	0.71124
589.629	0.59392	589.629	1.11825	589.629	0.70889	589.629	0.71088
590.111	0.59181	590.111	1.11798	590.111	0.70878	590.111	0.71069
590.593	0.58975	590.593	1.11784	590.593	0.70884	590.593	0.71063
591.075	0.58768	591.075	1.11756	591.075	0.70867	591.075	0.71058
591.557	0.58555	591.557	1.11696	591.557	0.70803	591.557	0.71046
592.039	0.58339	592.039	1.11608	592.039	0.70704	592.039	0.71026
592.521	0.58127	592.521	1.11515	592.521	0.70609	592.521	0.71006
593.004	0.57926	593.004	1.11444	593.004	0.70561	593.004	0.70995
593.486	0.57742	593.486	1.11407	593.486	0.70577	593.486	0.71
593.968	0.57571	593.968	1.11396	593.968	0.70641	593.968	0.71016
594.45	0.57406	594.45	1.11388	594.45	0.70709	594.45	0.71034
594.932	0.57239	594.932	1.11356	594.932	0.70737	594.932	0.71041
595.414	0.57064	595.414	1.11291	595.414	0.70703	595.414	0.71028
595.896	0.56881	595.896	1.112	595.896	0.70618	595.896	0.70996
596.378	0.56696	596.378	1.11107	596.378	0.70521	596.378	0.70954
596.861	0.56512	596.861	1.11037	596.861	0.70451	596.861	0.70913
597.343	0.56332	597.343	1.11002	597.343	0.70431	597.343	0.7088
597.825	0.56154	597.825	1.10992	597.825	0.70449	597.825	0.70856
598.307	0.55971	598.307	1.10979	598.307	0.70468	598.307	0.70832
598.789	0.55773	598.789	1.10934	598.789	0.70445	598.789	0.70798
599.271	0.55556	599.271	1.10843	599.271	0.70359	599.271	0.70749
599.753	0.55319	599.753	1.10714	599.753	0.70222	599.753	0.70688
600.235	0.55067	600.235	1.10573	600.235	0.70076	600.235	0.70624
600.717	0.54807	600.717	1.10453	600.717	0.69963	600.717	0.70568
601.2	0.54543	601.2	1.1037	601.2	0.69906	601.2	0.70526
601.682	0.54278	601.682	1.1032	601.682	0.69892	601.682	0.70492
602.164	0.54006	602.164	1.10279	602.164	0.69882	602.164	0.70456
602.646	0.53724	602.646	1.10221	602.646	0.69834	602.646	0.70406
603.128	0.53429	603.128	1.10132	603.128	0.69726	603.128	0.70336
603.61	0.53122	603.61	1.10015	603.61	0.6957	603.61	0.70249
604.092	0.52808	604.092	1.09893	604.092	0.69405	604.092	0.70159
604.574	0.52495	604.574	1.09791	604.574	0.69272	604.574	0.70077
605.057	0.52187	605.057	1.09721	605.057	0.69193	605.057	0.70013
605.539	0.51885	605.539	1.09677	605.539	0.6916	605.539	0.69964
606.021	0.51587	606.021	1.09638	606.021	0.69139	606.021	0.69921
606.503	0.5129	606.503	1.09577	606.503	0.69089	606.503	0.69872
606.985	0.50993	606.985	1.09484	606.985	0.68992	606.985	0.69809
607.467	0.50697	607.467	1.09364	607.467	0.68858	607.467	0.69735
607.949	0.50406	607.949	1.09242	607.949	0.68724	607.949	0.69659
608.431	0.50127	608.431	1.09146	608.431	0.68627	608.431	0.69593
608.913	0.49863	608.913	1.09093	608.913	0.68588	608.913	0.69545
609.396	0.49614	609.396	1.09078	609.396	0.68596	609.396	0.69514
609.878	0.49379	609.878	1.09082	609.878	0.68618	609.878	0.69491
610.36	0.49154	610.36	1.0908	610.36	0.68613	610.36	0.69465
610.842	0.48937	610.842	1.09056	610.842	0.6856	610.842	0.69427
611.324	0.48728	611.324	1.09011	611.324	0.68467	611.324	0.69378
611.806	0.48527	611.806	1.08963	611.806	0.68367	611.806	0.69324
612.288	0.4834	612.288	1.08934	612.288	0.68297	612.288	0.69276
612.77	0.48168	612.77	1.08936	612.77	0.68275	612.77	0.69242
613.253	0.48013	613.253	1.08964	613.253	0.68294	613.253	0.69224
613.735	0.47873	613.735	1.09002	613.735	0.68321	613.735	0.6922
614.217	0.47743	614.217	1.09029	614.217	0.68321	614.217	0.69226
614.699	0.47622	614.699	1.09034	614.699	0.68276	614.699	0.69243
615.181	0.47508	615.181	1.09024	615.181	0.68197	615.181	0.69276
615.663	0.47403	615.663	1.09019	615.663	0.68121	615.663	0.69331
616.145	0.4731	616.145	1.09039	616.145	0.68087	616.145	0.69411
616.627	0.4723	616.627	1.09096	616.627	0.68117	616.627	0.69506
617.109	0.47164	617.109	1.09178	617.109	0.68201	617.109	0.69595
617.592	0.47107	617.592	1.09259	617.592	0.68302	617.592	0.69653
618.074	0.47055	618.074	1.09314	618.074	0.68378	618.074	0.6966
618.556	0.47003	618.556	1.09328	618.556	0.68405	618.556	0.69614
619.038	0.4695	619.038	1.09309	619.038	0.68391	619.038	0.69528
619.52	0.46897	619.52	1.09283	619.52	0.68367	619.52	0.69431
620.002	0.46845	620.002	1.09277	620.002	0.6837	620.002	0.69352
620.484	0.46798	620.484	1.09308	620.484	0.68422	620.484	0.69309
620.966	0.46758	620.966	1.09372	620.966	0.68512	620.966	0.69305
621.448	0.46721	621.448	1.0945	621.448	0.68611	621.448	0.69328
621.931	0.46685	621.931	1.09518	621.931	0.68682	621.931	0.69359
622.413	0.46647	622.413	1.09559	622.413	0.68704	622.413	0.69382
622.895	0.46605	622.895	1.09577	622.895	0.68685	622.895	0.69391
623.377	0.46562	623.377	1.09591	623.377	0.68657	623.377	0.69393
623.859	0.46519	623.859	1.09624	623.859	0.68661	623.859	0.69401
624.341	0.46482	624.341	1.09691	624.341	0.68718	624.341	0.69428
624.823	0.46451	624.823	1.09788	624.823	0.68825	624.823	0.69477
625.305	0.46427	625.305	1.09896	625.305	0.6895	625.305	0.69543
625.788	0.46406	625.788	1.09988	625.788	0.69054	625.788	0.69613
626.27	0.46385	626.27	1.10051	626.27	0.69113	626.27	0.69676
626.752	0.46361	626.752	1.10087	626.752	0.69132	626.752	0.69729
627.234	0.46336	627.234	1.10118	627.234	0.69139	627.234	0.69776
627.716	0.46313	627.716	1.10169	627.716	0.69169	627.716	0.69827
628.198	0.46294	628.198	1.10255	628.198	0.6924	628.198	0.69889
628.68	0.46282	628.68	1.10374	628.68	0.69347	628.68	0.69961
629.162	0.46277	629.162	1.10505	629.162	0.69461	629.162	0.70036
629.644	0.46278	629.644	1.10625	629.644	0.69546	629.644	0.70104
630.127	0.4628	630.127	1.10717	630.127	0.69584	630.127	0.70156
630.609	0.46282	630.609	1.10783	630.609	0.69582	630.609	0.70194
631.091	0.46284	631.091	1.1084	631.091	0.69572	631.091	0.70227
631.573	0.46288	631.573	1.10911	631.573	0.69589	631.573	0.70269
632.055	0.46296	632.055	1.11011	632.055	0.69654	632.055	0.70328
632.537	0.46312	632.537	1.11138	632.537	0.69761	632.537	0.70404
633.019	0.46333	633.019	1.11274	633.019	0.69879	633.019	0.7049
633.501	0.46358	633.501	1.11393	633.501	0.69973	633.501	0.70574
633.984	0.46383	633.984	1.11482	633.984	0.7002	633.984	0.70648
634.466	0.46407	634.466	1.11545	634.466	0.70028	634.466	0.70713
634.948	0.46429	634.948	1.11602	634.948	0.70027	634.948	0.70779
635.43	0.46452	635.43	1.11678	635.43	0.70055	635.43	0.70859
635.912	0.4648	635.912	1.11788	635.912	0.70136	635.912	0.70961
636.394	0.46513	636.394	1.11929	636.394	0.7026	636.394	0.71083
636.876	0.4655	636.876	1.12081	636.876	0.70397	636.876	0.71211
637.358	0.46591	637.358	1.12216	637.358	0.70509	637.358	0.71333
637.841	0.46631	637.841	1.12321	637.841	0.70576	637.841	0.71437
638.323	0.4667	638.323	1.124	638.323	0.70605	638.323	0.71524
638.805	0.46708	638.805	1.12472	638.805	0.70628	638.805	0.71605
639.287	0.4675	639.287	1.12564	639.287	0.70683	639.287	0.71695
639.769	0.46798	639.769	1.12692	639.769	0.7079	639.769	0.71804
640.251	0.46856	640.251	1.12852	640.251	0.70942	640.251	0.71933
640.733	0.46922	640.733	1.13023	640.733	0.71105	640.733	0.7207
641.215	0.46992	641.215	1.1318	641.215	0.71241	641.215	0.722
641.697	0.47063	641.697	1.13306	641.697	0.71328	641.697	0.72314
642.179	0.47134	642.179	1.13404	642.179	0.71373	642.179	0.72411
642.662	0.47204	642.662	1.13495	642.662	0.71411	642.662	0.72503
643.144	0.47277	643.144	1.13606	643.144	0.71483	643.144	0.72606
643.626	0.47356	643.626	1.13752	643.626	0.71611	643.626	0.72732
644.108	0.47445	644.108	1.13932	644.108	0.71791	644.108	0.72884
644.59	0.47541	644.59	1.14122	644.59	0.71987	644.59	0.73053
645.072	0.47641	645.072	1.14298	645.072	0.72158	645.072	0.73227
645.554	0.4774	645.554	1.14443	645.554	0.72279	645.554	0.73395
646.036	0.47838	646.036	1.14562	646.036	0.72355	646.036	0.73559
646.519	0.47936	646.519	1.14677	646.519	0.72421	646.519	0.73728
647.001	0.48039	647.001	1.14817	647.001	0.72516	647.001	0.73913
647.483	0.48151	647.483	1.15	647.483	0.72668	647.483	0.7412
647.965	0.48275	647.965	1.1522	647.965	0.72872	647.965	0.74341
648.447	0.4841	648.447	1.15453	648.447	0.73093	648.447	0.74556
648.929	0.48551	648.929	1.15667	648.929	0.7329	648.929	0.74741
649.411	0.48693	649.411	1.15844	649.411	0.73436	649.411	0.74882
649.893	0.48832	649.893	1.15987	649.893	0.73538	649.893	0.74983
650.375	0.4897	650.375	1.1612	650.375	0.73633	650.375	0.75063
650.858	0.4911	650.858	1.16274	650.858	0.73763	650.858	0.75148
651.34	0.49256	651.34	1.1647	651.34	0.73955	651.34	0.75258
651.822	0.49412	651.822	1.16704	651.822	0.74201	651.822	0.754
652.304	0.49575	652.304	1.16952	652.304	0.74466	652.304	0.75563
652.786	0.4974	652.786	1.17186	652.786	0.74705	652.786	0.75729
653.268	0.49903	653.268	1.17388	653.268	0.74892	653.268	0.75884
653.75	0.50063	653.75	1.17563	653.75	0.75035	653.75	0.76023
654.232	0.50222	654.232	1.17738	654.232	0.7517	654.232	0.76158
654.715	0.50385	654.715	1.17943	654.715	0.75341	654.715	0.76303
655.197	0.50558	655.197	1.18198	655.197	0.75576	655.197	0.76469
655.679	0.50743	655.679	1.18494	655.679	0.75864	655.679	0.76655
656.161	0.50936	656.161	1.18806	656.161	0.76168	656.161	0.76847
656.643	0.51134	656.643	1.19099	656.643	0.76444	656.643	0.77025
657.125	0.51332	657.125	1.19353	657.125	0.76665	657.125	0.77178
657.607	0.51529	657.607	1.19573	657.607	0.76841	657.607	0.77307
658.089	0.51727	658.089	1.19788	658.089	0.77013	658.089	0.77426
658.572	0.51934	658.572	1.20032	658.572	0.77229	658.572	0.77555
659.054	0.52154	659.054	1.20324	659.054	0.77517	659.054	0.77709
659.536	0.52388	659.536	1.20658	659.536	0.77865	659.536	0.77888
660.018	0.52631	660.018	1.21004	660.018	0.78232	660.018	0.78075
660.5	0.52877	660.5	1.21327	660.5	0.78568	660.5	0.78253
660.982	0.53124	660.982	1.2161	660.982	0.78846	660.982	0.78406
661.464	0.53371	661.464	1.21861	661.464	0.79078	661.464	0.78535
661.946	0.53625	661.946	1.22112	661.946	0.79307	661.946	0.78654
662.428	0.53888	662.428	1.22394	662.428	0.79579	662.428	0.78779
662.91	0.54161	662.91	1.22721	662.91	0.79915	662.91	0.78919
663.393	0.54433	663.393	1.23075	663.393	0.80294	663.393	0.79072
663.875	0.54691	663.875	1.23418	663.875	0.80664	663.875	0.79229
664.357	0.54918	664.357	1.23707	664.357	0.80968	664.357	0.79381
664.839	0.55107	664.839	1.23926	664.839	0.81174	664.839	0.79536
665.321	0.55264	665.321	1.24088	665.321	0.81293	665.321	0.79726
665.803	0.55408	665.803	1.24246	665.803	0.81379	665.803	0.80015
666.285	0.55578	666.285	1.24482	666.285	0.81522	666.285	0.80493
666.768	0.55834	666.768	1.24893	666.768	0.81827	666.768	0.81269
667.25	0.56243	667.25	1.25556	667.25	0.82385	667.25	0.82416
667.732	0.56844	667.732	1.2646	667.732	0.83199	667.732	0.83853
668.214	0.57587	668.214	1.27441	668.214	0.8412	668.214	0.85246
668.696	0.58328	668.696	1.28262	668.696	0.84915	668.696	0.86158
669.178	0.58935	669.178	1.288	669.178	0.85463	669.178	0.86414
669.66	0.59378	669.66	1.29119	669.66	0.85824	669.66	0.86199
670.142	0.5971	670.142	1.2935	670.142	0.86127	670.142	0.85801
670.624	0.59996	670.624	1.29594	670.624	0.86457	670.624	0.85425
671.106	0.60284	671.106	1.29888	671.106	0.8684	671.106	0.85161
671.589	0.60598	671.589	1.30227	671.589	0.87254	671.589	0.85035
672.071	0.60946	672.071	1.30589	672.071	0.87664	672.071	0.85037
672.553	0.61326	672.553	1.30954	672.553	0.88048	672.553	0.85146
673.035	0.61732	673.035	1.31325	673.035	0.88412	673.035	0.85342
673.517	0.62161	673.517	1.31726	673.517	0.88798	673.517	0.8561
673.999	0.62613	673.999	1.32189	673.999	0.89254	673.999	0.85941
674.481	0.6309	674.481	1.32734	674.481	0.89808	674.481	0.86325
674.963	0.63591	674.963	1.33351	674.963	0.90446	674.963	0.86747
675.446	0.64111	675.446	1.34	675.446	0.91117	675.446	0.87185
675.928	0.64641	675.928	1.34631	675.928	0.91753	675.928	0.87615
676.41	0.65171	676.41	1.35209	676.41	0.92314	676.41	0.8802
676.892	0.65699	676.892	1.35736	676.892	0.92808	676.892	0.88399
677.374	0.66232	677.374	1.3625	677.374	0.93292	677.374	0.8877
677.856	0.66782	677.856	1.36802	677.856	0.93839	677.856	0.89157
678.338	0.67361	678.338	1.37424	678.338	0.94491	678.338	0.89578
678.82	0.67971	678.82	1.38112	678.82	0.95241	678.82	0.90034
679.303	0.68603	679.303	1.38824	679.303	0.96029	679.303	0.90505
679.785	0.69241	679.785	1.39505	679.785	0.96775	679.785	0.90965
680.267	0.6987	680.267	1.40121	680.267	0.97429	680.267	0.91393
680.749	0.70487	680.749	1.4068	680.749	0.98002	680.749	0.91788
681.231	0.71103	681.231	1.41235	681.231	0.9856	681.231	0.92172
681.713	0.71739	681.713	1.41851	681.713	0.9919	681.713	0.92576
682.195	0.72412	682.195	1.42568	682.195	0.99945	682.195	0.93025
682.677	0.7313	682.677	1.43377	682.677	1.00816	682.677	0.93522
683.159	0.73882	683.159	1.44224	683.159	1.01733	683.159	0.94047
683.641	0.74649	683.641	1.45034	683.641	1.02604	683.641	0.94568
684.124	0.7541	684.124	1.45758	684.124	1.03368	684.124	0.95058
684.606	0.76159	684.606	1.46398	684.606	1.04035	684.606	0.95515
685.088	0.76907	685.088	1.47012	685.088	1.04679	685.088	0.95959
685.57	0.77677	685.57	1.47675	685.57	1.05401	685.57	0.96424
686.052	0.78491	686.052	1.48443	686.052	1.06268	686.052	0.96936
686.534	0.79357	686.534	1.49318	686.534	1.07276	686.534	0.97503
687.016	0.80267	687.016	1.5025	687.016	1.08353	687.016	0.98105
687.499	0.81199	687.499	1.51165	687.499	1.09397	687.499	0.98711
687.981	0.82132	687.981	1.5201	687.981	1.10337	687.981	0.99296
688.463	0.8306	688.463	1.52791	688.463	1.11182	688.463	0.99857
688.945	0.83994	688.945	1.53568	688.945	1.12018	688.945	1.00417
689.427	0.84962	689.427	1.54427	689.427	1.12956	689.427	1.01011
689.909	0.85983	689.909	1.55418	689.909	1.14065	689.909	1.01664
690.391	0.87059	690.391	1.56532	690.391	1.15328	690.391	1.02373
690.873	0.88173	690.873	1.57697	690.873	1.16649	690.873	1.03109
691.355	0.89294	691.355	1.58821	691.355	1.17901	691.355	1.03832
691.837	0.90399	691.837	1.59842	691.837	1.19004	691.837	1.04515
692.32	0.91486	692.32	1.60769	692.32	1.19974	692.32	1.05159
692.802	0.92581	692.802	1.61678	692.802	1.20919	692.802	1.05794
693.284	0.93723	693.284	1.62672	693.284	1.21977	693.284	1.06464
693.766	0.94941	693.766	1.63818	693.766	1.23236	693.766	1.07199
694.248	0.96241	694.248	1.65105	694.248	1.2468	694.248	1.07999
694.73	0.97592	694.73	1.6645	694.73	1.26188	694.73	1.0883
695.212	0.98948	695.212	1.67735	695.212	1.27598	695.212	1.09641
695.694	1.00272	695.694	1.68879	695.694	1.288	695.694	1.10393
696.177	1.01554	696.177	1.69885	696.177	1.29807	696.177	1.11084
696.659	1.02827	696.659	1.70844	696.659	1.3075	696.659	1.11746
697.141	1.04139	697.141	1.71878	697.141	1.31804	697.141	1.12428
697.623	1.05534	697.623	1.73066	697.623	1.33081	697.623	1.13165
698.105	1.07016	698.105	1.74393	698.105	1.34561	698.105	1.13958
698.587	1.08546	698.587	1.75747	698.587	1.36095	698.587	1.14765
699.069	1.1006	699.069	1.76979	699.069	1.37479	699.069	1.15529
699.551	1.11504	699.551	1.77987	699.551	1.38571	699.551	1.16207
700.034	1.12866	700.034	1.78779	700.034	1.39385	700.034	1.16793
700.516	1.14186	700.516	1.79472	700.516	1.40081	700.516	1.17326
700.998	1.1553	700.998	1.80218	700.998	1.40865	700.998	1.1786
701.48	1.16955	701.48	1.81119	701.48	1.41869	701.48	1.18431
701.962	1.18472	701.962	1.82163	701.962	1.4307	701.962	1.1904
702.444	1.20035	702.444	1.83228	702.444	1.44296	702.444	1.19644
702.926	1.21564	702.926	1.84147	702.926	1.45315	702.926	1.20182
703.408	1.22992	703.408	1.84806	703.408	1.45974	703.408	1.20612
703.89	1.24304	703.89	1.85217	703.89	1.46303	703.89	1.20937
704.373	1.25552	704.373	1.85514	704.373	1.46502	704.373	1.21204
704.855	1.26825	704.855	1.85872	704.855	1.46819	704.855	1.21478
705.337	1.28194	705.337	1.86401	705.337	1.47407	705.337	1.21806
705.819	1.29668	705.819	1.87086	705.819	1.48234	705.819	1.22186
706.301	1.31184	706.301	1.87792	706.301	1.49105	706.301	1.22572
706.783	1.32639	706.783	1.88344	706.783	1.49766	706.783	1.22899
707.265	1.3395	707.265	1.88634	707.265	1.50062	707.265	1.23124
707.747	1.35109	707.747	1.88693	707.747	1.50037	707.747	1.23251
708.23	1.36191	708.23	1.88674	708.23	1.49913	708.23	1.2333
708.712	1.37314	708.712	1.88761	708.712	1.49946	708.712	1.2343
709.194	1.38565	709.194	1.89061	709.194	1.50286	709.194	1.23595
709.676	1.39951	709.676	1.8955	709.676	1.50896	709.676	1.23825
710.158	1.4139	710.158	1.90084	710.158	1.5157	710.158	1.24073
710.64	1.42748	710.64	1.90481	710.64	1.52052	710.64	1.24275
711.122	1.43921	711.122	1.90631	711.122	1.52187	711.122	1.24389
711.604	1.44901	711.604	1.90564	711.604	1.52024	711.604	1.24419
712.086	1.45785	712.086	1.90437	712.086	1.5179	712.086	1.24418
712.568	1.46726	712.568	1.90435	712.568	1.5175	712.568	1.24451
713.051	1.47838	713.051	1.90668	713.051	1.52054	713.051	1.24567
713.533	1.49134	713.533	1.9111	713.533	1.52662	713.533	1.24763
714.015	1.50515	714.015	1.91615	714.015	1.53361	714.015	1.24994
714.497	1.51816	714.497	1.92002	714.497	1.5388	714.497	1.25197
714.979	1.52909	714.979	1.92164	714.979	1.54057	714.979	1.25331
715.461	1.53784	715.461	1.9214	715.461	1.53944	715.461	1.25405
715.943	1.54557	715.943	1.92095	715.943	1.53773	715.943	1.25473
716.426	1.55405	716.426	1.92218	716.426	1.53815	716.426	1.25609
716.908	1.5646	716.908	1.92619	716.908	1.54229	716.908	1.25861
717.39	1.57736	717.39	1.9327	717.39	1.54977	717.39	1.26232
717.872	1.59114	717.872	1.94016	717.872	1.55845	717.872	1.26673
718.354	1.60408	718.354	1.94662	718.354	1.56556	718.354	1.27112
718.836	1.61472	718.836	1.95089	718.836	1.56937	718.836	1.27492
719.318	1.62304	719.318	1.95334	719.318	1.57041	719.318	1.27801
719.8	1.63062	719.8	1.95577	719.8	1.57122	719.8	1.28076
720.282	1.63969	720.282	1.96032	720.282	1.57485	720.282	1.28378
720.764	1.65187	720.764	1.96824	720.764	1.58306	720.764	1.28751
721.247	1.6671	721.247	1.97908	721.247	1.59528	721.247	1.29192
721.729	1.68362	721.729	1.99087	721.729	1.60882	721.729	1.29654
722.211	1.69882	722.211	2.00116	722.211	1.62028	722.211	1.30077
722.693	1.71082	722.693	2.0084	722.693	1.62754	722.693	1.30426
723.175	1.71964	723.175	2.01289	723.175	1.6311	723.175	1.3072
723.657	1.72728	723.657	2.01663	723.657	1.63381	723.657	1.3102
724.139	1.73654	724.139	2.02204	724.139	1.63906	724.139	1.31399
724.621	1.74941	724.621	2.0306	724.621	1.64889	724.621	1.31898
725.104	1.76596	725.104	2.04203	725.104	1.66284	725.104	1.325
725.586	1.78413	725.586	2.05431	725.586	1.67805	725.586	1.33136
726.068	1.80072	726.068	2.06477	726.068	1.69065	726.068	1.33713
726.55	1.8132	726.55	2.07161	726.55	1.69804	726.55	1.34171
727.032	1.82138	727.032	2.07514	727.032	1.70062	727.032	1.3451
727.514	1.8276	727.514	2.07752	727.514	1.70158	727.514	1.34791
727.996	1.83529	727.996	2.08145	727.996	1.70481	727.996	1.35095
728.478	1.84687	728.478	2.08848	728.478	1.71255	728.478	1.35473
728.961	1.86235	728.961	2.09812	728.961	1.72413	728.961	1.35915
729.443	1.87909	729.443	2.10789	729.443	1.73611	729.443	1.36352
729.925	1.89311	729.925	2.11467	729.925	1.74403	729.925	1.36691
730.407	1.90134	730.407	2.1165	730.407	1.74515	730.407	1.36871
730.889	1.90376	730.889	2.11391	730.889	1.74035	730.889	1.369
731.371	1.90344	731.371	2.10954	731.371	1.73352	731.371	1.36846
731.853	1.90451	731.853	2.10647	731.853	1.72905	731.853	1.36798
732.335	1.90968	732.335	2.10642	732.335	1.7293	732.335	1.36811
732.817	1.91874	732.817	2.10887	732.817	1.73345	732.817	1.36875
733.3	1.92864	733.3	2.1114	733.3	1.73795	733.3	1.36922
733.782	1.93507	733.782	2.11109	733.782	1.73847	733.782	1.36867
734.264	1.93515	734.264	2.10634	734.264	1.73255	734.264	1.36657
734.746	1.92942	734.746	2.09789	734.746	1.72129	734.746	1.36309
735.228	1.92151	735.228	2.08838	735.228	1.70849	735.228	1.35898
735.71	1.91579	735.71	2.08066	735.71	1.69819	735.71	1.35511
736.192	1.91482	736.192	2.07618	736.192	1.69243	736.192	1.35201
736.674	1.91809	736.674	2.07432	736.674	1.69032	736.674	1.34958
737.157	1.92223	737.157	2.07281	737.157	1.68863	737.157	1.34717
737.639	1.92285	737.639	2.06901	737.639	1.68369	737.639	1.34399
738.121	1.91713	738.121	2.06157	738.121	1.67359	738.121	1.33958
738.603	1.9057	738.603	2.05128	738.603	1.65947	738.603	1.33412
739.085	1.89212	739.085	2.04049	739.085	1.64466	739.085	1.32828
739.567	1.88054	739.567	2.03173	739.567	1.63254	739.567	1.32289
740.049	1.87333	740.049	2.02621	740.049	1.62472	740.049	1.31838
740.531	1.87003	740.531	2.02327	740.531	1.62032	740.531	1.31465
741.013	1.86767	741.013	2.02079	741.013	1.6165	741.013	1.31106
741.495	1.86255	741.495	2.01633	741.495	1.61011	741.495	1.30689
741.978	1.8524	741.978	2.00862	741.978	1.59957	741.978	1.30173
742.46	1.83787	742.46	1.99827	742.46	1.58584	742.46	1.29576
742.942	1.82193	742.942	1.98736	742.942	1.57171	742.942	1.28961
743.424	1.8079	743.424	1.97809	743.424	1.55999	743.424	1.28401
743.906	1.79756	743.906	1.97154	743.906	1.55203	743.906	1.27939
744.388	1.79034	744.388	1.96718	744.388	1.54702	744.388	1.27561
744.87	1.78374	744.87	1.96316	744.87	1.54258	744.87	1.27211
745.352	1.77482	745.352	1.95743	745.352	1.53608	745.352	1.26818
745.835	1.76194	745.835	1.94893	745.835	1.52624	745.835	1.26345
746.317	1.7458	746.317	1.93825	746.317	1.51388	746.317	1.25801
746.799	1.72886	746.799	1.92715	746.799	1.50135	746.799	1.25243
747.281	1.71374	747.281	1.91754	747.281	1.49103	747.281	1.24733
747.763	1.70177	747.763	1.91034	747.763	1.48406	747.763	1.2431
748.245	1.69239	748.245	1.90513	748.245	1.47979	748.245	1.23964
748.727	1.68356	748.727	1.90041	748.727	1.47616	748.727	1.23645
749.209	1.67293	749.209	1.8945	749.209	1.47092	749.209	1.23292
749.692	1.65923	749.692	1.88655	749.692	1.46285	749.692	1.2287
750.174	1.64301	750.174	1.87703	750.174	1.45253	750.174	1.22387
750.656	1.62619	750.656	1.86738	750.656	1.44189	750.656	1.21892
751.138	1.61082	751.138	1.85912	751.138	1.43296	751.138	1.21441
751.62	1.59799	751.62	1.85299	751.62	1.42675	751.62	1.21066
752.102	1.5873	752.102	1.84854	752.102	1.42276	752.102	1.20758
752.584	1.57721	752.584	1.84442	752.584	1.41929	752.584	1.20473
753.066	1.56593	753.066	1.83916	753.066	1.41443	753.066	1.20155
753.548	1.55248	753.548	1.83204	753.548	1.40718	753.548	1.19772
754.031	1.53723	754.031	1.8235	754.031	1.39805	754.031	1.19335
754.513	1.52156	754.513	1.81485	754.513	1.38869	754.513	1.18886
754.995	1.50699	754.995	1.80745	754.995	1.38084	754.995	1.18479
755.477	1.49432	755.477	1.80192	755.477	1.37535	755.477	1.18143
755.959	1.48322	755.959	1.79785	755.959	1.37172	755.959	1.17868
756.441	1.47253	756.441	1.79402	756.441	1.36843	756.441	1.17612
756.923	1.46093	756.923	1.78912	756.923	1.36381	756.923	1.17325
757.405	1.44775	757.405	1.78254	757.405	1.35702	757.405	1.16975
757.888	1.43332	757.888	1.77469	757.888	1.34855	757.888	1.1657
758.37	1.41872	758.37	1.7668	758.37	1.3399	758.37	1.16151
758.852	1.40511	758.852	1.76011	758.852	1.33264	758.852	1.15764
759.334	1.39306	759.334	1.75523	759.334	1.32752	759.334	1.15438
759.816	1.38228	759.816	1.75181	759.816	1.32414	759.816	1.15166
760.298	1.37185	760.298	1.74877	760.298	1.32114	760.298	1.14909
760.78	1.36071	760.78	1.7449	760.78	1.31698	760.78	1.14623
761.262	1.34833	761.262	1.73955	761.262	1.31087	761.262	1.14281
761.744	1.33496	761.744	1.73301	761.744	1.30319	761.744	1.13889
762.227	1.32143	762.227	1.72629	762.227	1.2952	762.227	1.13485
762.709	1.30864	762.709	1.72047	762.709	1.28831	762.709	1.13112
763.191	1.29703	763.191	1.71611	763.191	1.28319	763.191	1.12796
763.673	1.2864	763.673	1.71287	763.673	1.27948	763.673	1.12527
764.155	1.276	764.155	1.70977	764.155	1.27601	764.155	1.12273
764.637	1.26504	764.637	1.70572	764.637	1.27145	764.637	1.11988
765.119	1.25308	765.119	1.70013	765.119	1.26513	765.119	1.11648
765.601	1.24033	765.601	1.69328	765.601	1.25744	765.601	1.11258
766.083	1.22745	766.083	1.68608	766.083	1.24953	766.083	1.1085
766.566	1.21516	766.566	1.67956	766.566	1.24263	766.566	1.10465
767.048	1.20384	767.048	1.67425	767.048	1.23735	767.048	1.10125
767.53	1.19336	767.53	1.66996	767.53	1.23337	767.53	1.09825
768.012	1.18316	768.012	1.66589	768.012	1.22961	768.012	1.09534
768.494	1.17262	768.494	1.66114	768.494	1.22489	768.494	1.09216
768.976	1.16139	768.976	1.65525	768.976	1.21861	768.976	1.0885
769.458	1.14961	769.458	1.64847	769.458	1.2111	769.458	1.08443
769.94	1.13773	769.94	1.64159	769.94	1.20337	769.94	1.08028
770.423	1.12631	770.423	1.63544	770.423	1.19654	770.423	1.07641
770.905	1.11562	770.905	1.63043	770.905	1.19116	770.905	1.07302
771.387	1.10556	771.387	1.6263	771.387	1.18696	771.387	1.07006
771.869	1.09569	771.869	1.62224	771.869	1.18299	771.869	1.0672
772.351	1.08554	772.351	1.61743	772.351	1.17822	772.351	1.06409
772.833	1.07486	772.833	1.61143	772.833	1.17211	772.833	1.06051
773.315	1.06374	773.315	1.60448	773.315	1.16492	773.315	1.05653
773.797	1.05256	773.797	1.59735	773.797	1.15754	773.797	1.05242
774.279	1.04173	774.279	1.59084	774.279	1.15094	774.279	1.04854
774.762	1.0315	774.762	1.5854	774.762	1.1456	774.762	1.04509
775.244	1.0218	775.244	1.58086	775.244	1.1413	775.244	1.04203
775.726	1.01231	775.726	1.57656	775.726	1.13722	775.726	1.0391
776.208	1.00268	776.208	1.57178	776.208	1.13245	776.208	1.03598
776.69	0.99271	776.69	1.56612	776.69	1.12652	776.69	1.03248
777.172	0.98248	777.172	1.55975	777.172	1.11967	777.172	1.02864
777.654	0.97227	777.654	1.55329	777.654	1.11269	777.654	1.02472
778.136	0.96239	778.136	1.54742	778.136	1.10645	778.136	1.02102
778.619	0.95302	778.619	1.54251	778.619	1.10138	778.619	1.01772
779.101	0.94412	779.101	1.53841	779.101	1.09728	779.101	1.0148
779.583	0.93544	779.583	1.53457	779.583	1.09344	779.583	1.01202
780.065	0.92673	780.065	1.53036	780.065	1.08906	780.065	1.00911
780.547	0.91784	780.547	1.52546	780.547	1.08375	780.547	1.0059
781.029	0.90883	781.029	1.52005	781.029	1.07774	781.029	1.00245
781.511	0.89994	781.511	1.51466	781.511	1.07173	781.511	0.999
781.993	0.89142	781.993	1.5099	781.993	1.06652	781.993	0.99585
782.476	0.88341	782.476	1.50608	782.476	1.06248	782.476	0.99317
782.958	0.87587	782.958	1.50304	782.958	1.05942	782.958	0.99091
783.44	0.86862	783.44	1.50026	783.44	1.05668	783.44	0.98887
783.922	0.86146	783.922	1.49716	783.922	1.05352	783.922	0.98678
784.404	0.85427	784.404	1.49343	784.404	1.04955	784.404	0.98446
784.886	0.8471	784.886	1.48922	784.886	1.04496	784.886	0.98195
785.368	0.84015	785.368	1.48506	785.368	1.04041	785.368	0.97948
785.85	0.83363	785.85	1.48152	785.85	1.03661	785.85	0.9773
786.332	0.82767	786.332	1.4789	786.332	1.03396	786.332	0.97558
786.815	0.82224	786.815	1.47709	786.815	1.0323	786.815	0.97429
787.297	0.81719	787.297	1.47561	787.297	1.03102	787.297	0.97323
787.779	0.81233	787.779	1.47392	787.779	1.02944	787.779	0.97213
788.261	0.80755	788.261	1.4717	788.261	1.02717	788.261	0.97085
788.743	0.80285	788.743	1.4691	788.743	1.02437	788.743	0.96941
789.225	0.79836	789.225	1.46656	789.225	1.02163	789.225	0.96801
789.707	0.79424	789.707	1.46462	789.707	1.0196	789.707	0.96689
790.189	0.79057	790.189	1.46356	790.189	1.01863	790.189	0.9662
790.672	0.78731	790.672	1.46322	790.672	1.01853	790.672	0.96589
791.154	0.78432	791.154	1.46313	791.154	1.0187	791.154	0.96574
791.636	0.78142	791.636	1.46273	791.636	1.01842	791.636	0.96547
792.118	0.77847	792.118	1.46171	792.118	1.0173	792.118	0.96492
792.6	0.77546	792.6	1.46016	792.6	1.01545	792.6	0.96409
793.082	0.77247	793.082	1.45852	793.082	1.01345	793.082	0.96317
793.564	0.76964	793.564	1.4573	793.564	1.01196	793.564	0.96241
794.046	0.76704	794.046	1.45678	794.046	1.01133	794.046	0.96197
794.528	0.76462	794.528	1.45679	794.528	1.01141	794.528	0.9618
795.011	0.76225	795.011	1.45687	795.011	1.01164	795.011	0.9617
795.493	0.75977	795.493	1.45647	795.493	1.01133	795.493	0.9614
795.975	0.75707	795.975	1.45528	795.975	1.01012	795.975	0.96075
796.457	0.75415	796.457	1.45343	796.457	1.00817	796.457	0.95976
796.939	0.75114	796.939	1.45141	796.939	1.00607	796.939	0.95865
797.421	0.74818	797.421	1.44976	797.421	1.00448	797.421	0.95769
797.903	0.74537	797.903	1.44881	797.903	1.00379	797.903	0.95705
798.385	0.74272	798.385	1.44847	798.385	1.00386	798.385	0.95673
798.867	0.74015	798.867	1.44831	798.867	1.00413	798.867	0.95655
799.35	0.73753	799.35	1.44784	799.35	1.00395	799.35	0.95627
799.832	0.73479	799.832	1.44678	799.832	1.00296	799.832	0.95574
800.314	0.73196	800.314	1.44528	800.314	1.00133	800.314	0.95498
800.796	0.72916	800.796	1.44379	800.796	0.99964	800.796	0.95419
801.278	0.72652	801.278	1.44285	801.278	0.99854	801.278	0.95362
801.76	0.72413	801.76	1.44273	801.76	0.99842	801.76	0.95343
802.242	0.72201	802.242	1.44332	802.242	0.99913	802.242	0.9536
802.724	0.72006	802.724	1.44417	802.724	1.00013	802.724	0.95395
803.207	0.7182	803.207	1.44479	803.207	1.00076	803.207	0.95424
803.689	0.71636	803.689	1.44487	803.689	1.00068	803.689	0.95432
804.171	0.71457	804.171	1.44454	804.171	1.00003	804.171	0.95425
804.653	0.71293	804.653	1.44426	804.653	0.99942	804.653	0.95422
805.135	0.71157	805.135	1.44456	805.135	0.9995	805.135	0.95449
805.617	0.71058	805.617	1.44573	805.617	1.00068	805.617	0.95523
806.099	0.70996	806.099	1.44767	806.099	1.00281	806.099	0.95639
806.581	0.70962	806.581	1.44994	806.581	1.00536	806.581	0.9578
807.063	0.70948	807.063	1.45202	807.063	1.00765	807.063	0.9592
807.546	0.70944	807.546	1.45359	807.546	1.00929	807.546	0.9604
808.028	0.70951	808.028	1.45476	808.028	1.01038	808.028	0.96143
808.51	0.70979	808.51	1.45596	808.51	1.01149	808.51	0.96248
808.992	0.7104	808.992	1.45772	808.992	1.01326	808.992	0.96381
809.474	0.7114	809.474	1.46031	809.474	1.01606	809.474	0.96557
809.956	0.7128	809.956	1.46363	809.956	1.01977	809.956	0.96775
810.438	0.71449	810.438	1.4672	810.438	1.02379	810.438	0.97014
810.92	0.71633	810.92	1.47046	810.92	1.02743	810.92	0.97246
811.403	0.71822	811.403	1.4731	811.403	1.03024	811.403	0.97453
811.885	0.72012	811.885	1.47518	811.885	1.03234	811.885	0.97633
812.367	0.72208	812.367	1.47716	812.367	1.03428	812.367	0.97804
812.849	0.72419	812.849	1.47956	812.849	1.03675	812.849	0.9799
813.331	0.72649	813.331	1.48265	813.331	1.0401	813.331	0.98204
813.813	0.72895	813.813	1.48625	813.813	1.04414	813.813	0.98442
814.295	0.73143	814.295	1.48981	814.295	1.04821	814.295	0.98679
814.777	0.73378	814.777	1.49268	814.777	1.05149	814.777	0.98884
815.26	0.73585	815.26	1.49449	815.26	1.0535	815.26	0.99036
815.742	0.7376	815.742	1.49531	815.742	1.05433	815.742	0.99135
816.224	0.7391	816.224	1.49564	816.224	1.05458	816.224	0.99198
816.706	0.74042	816.706	1.49606	816.706	1.05496	816.706	0.9925
817.188	0.74162	817.188	1.49689	817.188	1.05589	817.188	0.99306
817.67	0.74265	817.67	1.49797	817.67	1.05715	817.67	0.99361
818.152	0.7434	818.152	1.49874	818.152	1.05808	818.152	0.99391
818.634	0.74368	818.634	1.49856	818.634	1.05788	818.634	0.99366
819.116	0.74339	819.116	1.49707	819.116	1.05611	819.116	0.99268
819.598	0.74252	819.598	1.4944	819.598	1.05295	819.598	0.99101
820.081	0.74118	820.081	1.49106	820.081	1.04904	820.081	0.98888
820.563	0.7395	820.563	1.48766	820.563	1.04515	820.563	0.98657
821.045	0.73756	821.045	1.48454	821.045	1.04169	821.045	0.98426
821.527	0.73536	821.527	1.4816	821.527	1.0385	821.527	0.98192
822.009	0.73281	822.009	1.47836	822.009	1.03499	822.009	0.97935
822.491	0.72978	822.491	1.47428	822.491	1.03047	822.491	0.97629
822.973	0.72621	822.973	1.46911	822.973	1.02462	822.973	0.9726
823.455	0.72211	823.455	1.46303	823.455	1.01769	823.455	0.96837
823.938	0.71761	823.938	1.45653	823.938	1.01033	823.938	0.96384
824.42	0.71285	824.42	1.45018	824.42	1.00326	824.42	0.9593
824.902	0.70792	824.902	1.44426	824.902	0.99682	824.902	0.95492
825.384	0.70285	825.384	1.43864	825.384	0.99086	825.384	0.9507
825.866	0.69757	825.866	1.4329	825.866	0.98485	825.866	0.94646
826.348	0.692	826.348	1.4266	826.348	0.97816	826.348	0.94197
826.83	0.68612	826.83	1.41952	826.83	0.97053	826.83	0.93711
827.312	0.67996	827.312	1.41186	827.312	0.96213	827.312	0.93192
827.794	0.67364	827.794	1.40408	827.794	0.95355	827.794	0.92662
828.277	0.66727	828.277	1.39664	828.277	0.94536	828.277	0.92143
828.759	0.66094	828.759	1.3898	828.759	0.93788	828.759	0.91651
829.241	0.65466	829.241	1.38341	829.241	0.93098	829.241	0.91182
829.723	0.64838	829.723	1.3771	829.723	0.92422	829.723	0.90722
830.205	0.64204	830.205	1.37045	830.205	0.9171	830.205	0.90251
830.687	0.63562	830.687	1.36326	830.687	0.90938	830.687	0.89758
831.169	0.62915	831.169	1.35566	831.169	0.90121	831.169	0.89247
831.651	0.62269	831.651	1.34804	831.651	0.89304	831.651	0.88735
832.134	0.61634	832.134	1.34078	832.134	0.88534	832.134	0.8824
832.616	0.61014	832.616	1.33408	832.616	0.87834	832.616	0.87774
833.098	0.6041	833.098	1.32785	833.098	0.87191	833.098	0.87336
833.58	0.59818	833.58	1.32176	833.58	0.86567	833.58	0.86909
834.062	0.59233	834.062	1.31548	834.062	0.85918	834.062	0.86476
834.544	0.58651	834.544	1.30883	834.544	0.85224	834.544	0.86027
835.026	0.58073	835.026	1.30191	835.026	0.84498	835.026	0.85565
835.508	0.57504	835.508	1.29501	835.508	0.83775	835.508	0.85104
835.99	0.56948	835.99	1.28845	835.99	0.83095	835.99	0.84659
836.473	0.56409	836.473	1.28236	836.473	0.82477	836.473	0.84242
836.955	0.55888	836.955	1.27665	836.955	0.81909	836.955	0.8385
837.437	0.55383	837.437	1.27103	837.437	0.81356	837.437	0.83471
837.919	0.54889	837.919	1.2652	837.919	0.8078	837.919	0.83089
838.401	0.54404	838.401	1.25902	838.401	0.80162	838.401	0.82694
838.883	0.53926	838.883	1.25258	838.883	0.79511	838.883	0.82287
839.365	0.53458	839.365	1.24614	839.365	0.78859	839.365	0.81878
839.847	0.53	839.847	1.24	839.847	0.78239	839.847	0.81481
840.33	0.52554	840.33	1.23429	840.33	0.77668	840.33	0.81102
840.812	0.52121	840.812	1.22893	840.812	0.77137	840.812	0.80742
841.294	0.517	841.294	1.2237	841.294	0.76617	841.294	0.80388
841.776	0.51289	841.776	1.21832	841.776	0.76077	841.776	0.8003
842.258	0.50886	842.258	1.21268	842.258	0.75501	842.258	0.7966
842.74	0.50493	842.74	1.20684	842.74	0.749	842.74	0.7928
843.222	0.50109	843.222	1.201	843.222	0.743	843.222	0.78901
843.704	0.49738	843.704	1.19541	843.704	0.73731	843.704	0.78537
844.187	0.4938	844.187	1.19017	844.187	0.73209	844.187	0.78194
844.669	0.49035	844.669	1.18523	844.669	0.72726	844.669	0.77871
845.151	0.48703	845.151	1.1804	845.151	0.72256	845.151	0.7756
845.633	0.48382	845.633	1.17547	845.633	0.71772	845.633	0.77248
846.115	0.4807	846.115	1.17035	846.115	0.71258	846.115	0.76928
846.597	0.47765	846.597	1.1651	846.597	0.70722	846.597	0.766
847.079	0.47468	847.079	1.1599	847.079	0.70186	847.079	0.76272
847.561	0.47179	847.561	1.15494	847.561	0.69675	847.561	0.75955
848.043	0.46899	848.043	1.15032	848.043	0.69202	848.043	0.75656
848.525	0.4663	848.525	1.14597	848.525	0.68762	848.525	0.75374
849.008	0.46371	849.008	1.14172	849.008	0.68333	849.008	0.75102
849.49	0.46123	849.49	1.13739	849.49	0.67893	849.49	0.7483
849.972	0.45884	849.972	1.1329	849.972	0.67429	849.972	0.7455
850.454	0.45653	850.454	1.12828	850.454	0.66947	850.454	0.74264
850.936	0.4543	850.936	1.12371	850.936	0.66467	850.936	0.73977
851.418	0.45213	851.418	1.11935	851.418	0.66012	851.418	0.73699
851.9	0.45003	851.9	1.1153	851.9	0.65593	851.9	0.73437
852.382	0.44802	852.382	1.11149	852.382	0.65204	852.382	0.73188
852.865	0.44609	852.865	1.10779	852.865	0.64828	852.865	0.72948
853.347	0.44425	853.347	1.10401	853.347	0.64445	853.347	0.72708
853.829	0.44249	853.829	1.10009	853.829	0.64044	853.829	0.72462
854.311	0.4408	854.311	1.09605	854.311	0.63632	854.311	0.72213
854.793	0.43915	854.793	1.09205	854.793	0.63225	854.793	0.71964
855.275	0.43756	855.275	1.08823	855.275	0.62843	855.275	0.71726
855.757	0.43601	855.757	1.08467	855.757	0.62496	855.757	0.71504
856.239	0.43453	856.239	1.08135	856.239	0.62177	856.239	0.71296
856.721	0.43312	856.721	1.07813	856.721	0.61871	856.721	0.71097
857.204	0.43179	857.204	1.07488	857.204	0.61559	857.204	0.70898
857.686	0.43053	857.686	1.07151	857.686	0.61231	857.686	0.70694
858.168	0.42933	858.168	1.06804	858.168	0.60891	858.168	0.70486
858.65	0.42817	858.65	1.0646	858.65	0.60553	858.65	0.70278
859.132	0.42703	859.132	1.0613	859.132	0.60234	859.132	0.70078
859.614	0.42592	859.614	1.05823	859.614	0.59945	859.614	0.69891
860.096	0.42484	860.096	1.05535	860.096	0.5968	860.096	0.69717
860.578	0.42382	860.578	1.05257	860.578	0.59425	860.578	0.69551
861.061	0.42284	861.061	1.04976	861.061	0.59165	861.061	0.69385
861.543	0.42191	861.543	1.04688	861.543	0.5889	861.543	0.69215
862.025	0.421	862.025	1.04393	862.025	0.58603	862.025	0.69039
862.507	0.42009	862.507	1.04103	862.507	0.58319	862.507	0.68862
862.989	0.41917	862.989	1.03827	862.989	0.58052	862.989	0.68691
863.471	0.41825	863.471	1.0357	863.471	0.57811	863.471	0.68529
863.953	0.41732	863.953	1.0333	863.953	0.57592	863.953	0.68376
864.435	0.4164	864.435	1.03096	864.435	0.57382	864.435	0.68229
864.918	0.41551	864.918	1.02857	864.918	0.57165	864.918	0.6808
865.4	0.41464	865.4	1.02607	865.4	0.56934	865.4	0.67927
865.882	0.41379	865.882	1.02349	865.882	0.5669	865.882	0.67768
866.364	0.41292	866.364	1.02091	866.364	0.56446	866.364	0.67609
866.846	0.41204	866.846	1.01844	866.846	0.56216	866.846	0.67455
867.328	0.41114	867.328	1.01613	867.328	0.56006	867.328	0.6731
867.81	0.41024	867.81	1.01395	867.81	0.55815	867.81	0.67174
868.292	0.40935	868.292	1.01183	868.292	0.5563	868.292	0.67043
868.774	0.40848	868.774	1.00966	868.774	0.55438	868.774	0.66912
869.256	0.40763	869.256	1.00739	869.256	0.5523	869.256	0.66775
869.739	0.40678	869.739	1.00504	869.739	0.55011	869.739	0.66632
870.221	0.40592	870.221	1.00269	870.221	0.5479	870.221	0.66486
870.703	0.40503	870.703	1.00041	870.703	0.54583	870.703	0.66344
871.185	0.40413	871.185	0.99826	871.185	0.54394	871.185	0.66209
871.667	0.40322	871.667	0.9962	871.667	0.54223	871.667	0.66082
872.149	0.40234	872.149	0.99414	872.149	0.54058	872.149	0.65959
872.631	0.40149	872.631	0.99201	872.631	0.53885	872.631	0.65836
873.114	0.40067	873.114	0.98975	873.114	0.53697	873.114	0.65707
873.596	0.39987	873.596	0.98739	873.596	0.53495	873.596	0.65573
874.078	0.39907	874.078	0.985	874.078	0.53289	874.078	0.65436
874.56	0.39825	874.56	0.98267	874.56	0.53091	874.56	0.65299
875.042	0.39741	875.042	0.98045	875.042	0.52906	875.042	0.65167
875.524	0.39657	875.524	0.97831	875.524	0.52732	875.524	0.6504
876.006	0.39576	876.006	0.97618	876.006	0.5256	876.006	0.64914
876.488	0.39499	876.488	0.97399	876.488	0.52376	876.488	0.64784
876.97	0.39426	876.97	0.9717	876.97	0.52175	876.97	0.64649
877.452	0.39356	877.452	0.9693	877.452	0.51958	877.452	0.64508
877.935	0.39288	877.935	0.96689	877.935	0.51735	877.935	0.64365
878.417	0.3922	878.417	0.96451	878.417	0.51516	878.417	0.64223
878.899	0.39151	878.899	0.96223	878.899	0.51307	878.899	0.64087
879.381	0.39083	879.381	0.96001	879.381	0.51105	879.381	0.63956
879.863	0.39019	879.863	0.95781	879.863	0.50901	879.863	0.63826
880.345	0.38959	880.345	0.95555	880.345	0.50684	880.345	0.63693
880.827	0.38905	880.827	0.9532	880.827	0.50449	880.827	0.63554
881.309	0.38854	881.309	0.95078	881.309	0.50198	881.309	0.63409
881.792	0.38806	881.792	0.94835	881.792	0.49942	881.792	0.6326
882.274	0.38758	882.274	0.94598	882.274	0.49691	882.274	0.63112
882.756	0.38711	882.756	0.94372	882.756	0.49452	882.756	0.6297
883.238	0.38667	883.238	0.94155	883.238	0.49223	883.238	0.62834
883.72	0.38627	883.72	0.93942	883.72	0.48998	883.72	0.62703
884.202	0.38593	884.202	0.93727	884.202	0.48768	884.202	0.62572
884.684	0.38564	884.684	0.93505	884.684	0.48528	884.684	0.62439
885.166	0.38538	885.166	0.93279	885.166	0.4828	885.166	0.62303
885.649	0.38513	885.649	0.93052	885.649	0.48032	885.649	0.62166
886.131	0.38486	886.131	0.92829	886.131	0.47793	886.131	0.62032
886.613	0.38458	886.613	0.92615	886.613	0.4757	886.613	0.61903
887.095	0.38431	887.095	0.92408	887.095	0.47359	887.095	0.6178
887.577	0.38406	887.577	0.92204	887.577	0.47155	887.577	0.61661
888.059	0.38386	888.059	0.91999	888.059	0.46949	888.059	0.61541
888.541	0.38371	888.541	0.9179	888.541	0.46735	888.541	0.61419
889.023	0.38359	889.023	0.91579	889.023	0.46515	889.023	0.61294
889.505	0.38347	889.505	0.91369	889.505	0.46296	889.505	0.61168
889.987	0.38333	889.987	0.91166	889.987	0.46085	889.987	0.61043
890.47	0.38317	890.47	0.90972	890.47	0.45888	890.47	0.60922
890.952	0.38299	890.952	0.90787	890.952	0.45701	890.952	0.60807
891.434	0.38282	891.434	0.90604	891.434	0.4552	891.434	0.60696
891.916	0.38266	891.916	0.90418	891.916	0.45336	891.916	0.60585
892.398	0.38252	892.398	0.90227	892.398	0.45144	892.398	0.60472
892.88	0.38237	892.88	0.9003	892.88	0.44946	892.88	0.60356
893.362	0.3822	893.362	0.89832	893.362	0.44747	893.362	0.60239
893.845	0.38198	893.845	0.89637	893.845	0.44554	893.845	0.60123
894.327	0.38172	894.327	0.89449	894.327	0.44372	894.327	0.6001
894.809	0.38144	894.809	0.89268	894.809	0.44198	894.809	0.59901
895.291	0.38116	895.291	0.8909	895.291	0.44028	895.291	0.59795
895.773	0.3809	895.773	0.88911	895.773	0.43853	895.773	0.59687
896.255	0.38066	896.255	0.88729	896.255	0.43669	896.255	0.59576
896.737	0.38041	896.737	0.88543	896.737	0.43478	896.737	0.5946
897.219	0.38014	897.219	0.88356	897.219	0.43285	897.219	0.59341
897.701	0.37982	897.701	0.88171	897.701	0.43097	897.701	0.59223
898.183	0.37946	898.183	0.8799	898.183	0.42918	898.183	0.59107
898.666	0.37906	898.666	0.87814	898.666	0.42747	898.666	0.58996
899.148	0.37866	899.148	0.87638	899.148	0.4258	899.148	0.5889
899.63	0.37828	899.63	0.87462	899.63	0.4241	899.63	0.58784
900.112	0.37793	900.112	0.87282	900.112	0.42235	900.112	0.58679
900.594	0.3776	900.594	0.87099	900.594	0.42054	900.594	0.58571
901.076	0.37725	901.076	0.86916	901.076	0.41873	901.076	0.58462
901.558	0.37688	901.558	0.86736	901.558	0.41698	901.558	0.58355
902.04	0.37649	902.04	0.8656	902.04	0.41532	902.04	0.58249
902.523	0.37608	902.523	0.86389	902.523	0.41375	902.523	0.58148
903.005	0.37568	903.005	0.8622	903.005	0.41222	903.005	0.58049
903.487	0.37531	903.487	0.8605	903.487	0.41067	903.487	0.57952
903.969	0.37498	903.969	0.85879	903.969	0.40907	903.969	0.57854
904.451	0.37468	904.451	0.85708	904.451	0.40744	904.451	0.57755
904.933	0.37437	904.933	0.85539	904.933	0.40582	904.933	0.57657
905.415	0.37406	905.415	0.85376	905.415	0.40425	905.415	0.57561
905.897	0.37373	905.897	0.85218	905.897	0.40278	905.897	0.5747
906.38	0.3734	906.38	0.85067	906.38	0.4014	906.38	0.57384
906.862	0.37311	906.862	0.8492	906.862	0.40008	906.862	0.57303
907.344	0.37287	907.344	0.84774	907.344	0.39875	907.344	0.57224
907.826	0.37268	907.826	0.84627	907.826	0.3974	907.826	0.57146
908.308	0.37252	908.308	0.8448	908.308	0.39602	908.308	0.57067
908.79	0.37238	908.79	0.84333	908.79	0.39465	908.79	0.56988
909.272	0.37222	909.272	0.8419	909.272	0.39333	909.272	0.5691
909.754	0.37206	909.754	0.84053	909.754	0.39211	909.754	0.56835
910.236	0.37191	910.236	0.83921	910.236	0.39096	910.236	0.56766
910.719	0.37179	910.719	0.83795	910.719	0.38985	910.719	0.56701
911.201	0.37173	911.201	0.83671	911.201	0.38874	911.201	0.5664
911.683	0.37173	911.683	0.8355	911.683	0.3876	911.683	0.56581
912.165	0.37178	912.165	0.8343	912.165	0.38644	912.165	0.56522
912.647	0.37184	912.647	0.83312	912.647	0.38529	912.647	0.56463
913.129	0.3719	913.129	0.83198	913.129	0.3842	913.129	0.56407
913.611	0.37195	913.611	0.83089	913.611	0.38318	913.611	0.56353
914.093	0.372	914.093	0.82985	914.093	0.38223	914.093	0.56303
914.576	0.37207	914.576	0.82885	914.576	0.38133	914.576	0.56257
915.058	0.37218	915.058	0.82787	915.058	0.38042	915.058	0.56213
915.54	0.37233	915.54	0.8269	915.54	0.37947	915.54	0.56169
916.022	0.3725	916.022	0.82593	916.022	0.37849	916.022	0.56125
916.504	0.37267	916.504	0.82499	916.504	0.37751	916.504	0.5608
916.986	0.37282	916.986	0.82408	916.986	0.37658	916.986	0.56036
917.468	0.37295	917.468	0.82323	917.468	0.37572	917.468	0.55994
917.95	0.37305	917.95	0.82242	917.95	0.37492	917.95	0.55955
918.432	0.37317	918.432	0.82165	918.432	0.37416	918.432	0.55919
918.915	0.37332	918.915	0.8209	918.915	0.37339	918.915	0.55884
919.397	0.37349	919.397	0.82016	919.397	0.37259	919.397	0.5585
919.879	0.37367	919.879	0.81942	919.879	0.37175	919.879	0.55815
920.361	0.37384	920.361	0.81868	920.361	0.3709	920.361	0.5578
920.843	0.37398	920.843	0.81797	920.843	0.37009	920.843	0.55746
921.325	0.37407	921.325	0.81728	921.325	0.36935	921.325	0.55715
921.807	0.37414	921.807	0.81663	921.807	0.36867	921.807	0.55687
922.289	0.37421	922.289	0.816	922.289	0.36803	922.289	0.55662
922.771	0.37428	922.771	0.8154	922.771	0.36741	922.771	0.55639
923.254	0.37437	923.254	0.81481	923.254	0.36676	923.254	0.55617
923.736	0.37444	923.736	0.81424	923.736	0.3661	923.736	0.55594
924.218	0.37449	924.218	0.81368	924.218	0.36544	924.218	0.5557
924.7	0.37448	924.7	0.81315	924.7	0.36482	924.7	0.55546
925.182	0.37442	925.182	0.81266	925.182	0.36426	925.182	0.55524
925.664	0.37432	925.664	0.8122	925.664	0.36376	925.664	0.55504
926.146	0.3742	926.146	0.81177	926.146	0.3633	926.146	0.55488
926.628	0.37409	926.628	0.81135	926.628	0.36284	926.628	0.55473
927.111	0.37398	927.111	0.81094	927.111	0.36238	927.111	0.55458
927.593	0.37387	927.593	0.81053	927.593	0.36189	927.593	0.55442
928.075	0.37372	928.075	0.81014	928.075	0.36142	928.075	0.55425
928.557	0.37353	928.557	0.80976	928.557	0.36099	928.557	0.55408
929.039	0.37329	929.039	0.8094	929.039	0.36063	929.039	0.55393
929.521	0.37303	929.521	0.80907	929.521	0.36033	929.521	0.5538
930.003	0.37276	930.003	0.80876	930.003	0.36007	930.003	0.55371
930.485	0.37251	930.485	0.80846	930.485	0.35981	930.485	0.55363
930.967	0.37228	930.967	0.80816	930.967	0.35954	930.967	0.55355
931.45	0.37207	931.45	0.80786	931.45	0.35926	931.45	0.55346
931.932	0.37184	931.932	0.80756	931.932	0.35898	931.932	0.55335
932.414	0.37159	932.414	0.80728	932.414	0.35874	932.414	0.55325
932.896	0.37131	932.896	0.80703	932.896	0.35856	932.896	0.55316
933.378	0.37101	933.378	0.80682	933.378	0.35843	933.378	0.55309
933.86	0.37073	933.86	0.80664	933.86	0.35833	933.86	0.55306
934.342	0.37049	934.342	0.80648	934.342	0.35823	934.342	0.55304
934.824	0.37028	934.824	0.80632	934.824	0.35811	934.824	0.55303
935.307	0.37009	935.307	0.80616	935.307	0.35795	935.307	0.553
935.789	0.36991	935.789	0.80601	935.789	0.35779	935.789	0.55296
936.271	0.36971	936.271	0.80586	936.271	0.35765	936.271	0.55291
936.753	0.3695	936.753	0.80574	936.753	0.35755	936.753	0.55288
937.235	0.36929	937.235	0.80564	937.235	0.3575	937.235	0.55286
937.717	0.3691	937.717	0.80557	937.717	0.35747	937.717	0.55287
938.199	0.36896	938.199	0.80551	938.199	0.35743	938.199	0.5529
938.681	0.36886	938.681	0.80545	938.681	0.35737	938.681	0.55292
939.163	0.3688	939.163	0.80539	939.163	0.35729	939.163	0.55295
939.646	0.36876	939.646	0.80534	939.646	0.3572	939.646	0.55296
940.128	0.3687	940.128	0.8053	940.128	0.35714	940.128	0.55299
940.61	0.36864	940.61	0.80529	940.61	0.35712	940.61	0.55304
941.092	0.36858	941.092	0.80531	941.092	0.35715	941.092	0.55312
941.574	0.36854	941.574	0.80534	941.574	0.3572	941.574	0.55323
942.056	0.36854	942.056	0.80537	942.056	0.35723	942.056	0.55335
942.538	0.36859	942.538	0.8054	942.538	0.35722	942.538	0.55347
943.02	0.36867	943.02	0.80542	943.02	0.35717	943.02	0.55358
943.503	0.36875	943.503	0.80541	943.503	0.3571	943.503	0.55367
943.985	0.36882	943.985	0.8054	943.985	0.35704	943.985	0.55375
944.467	0.36888	944.467	0.80539	944.467	0.35701	944.467	0.55384
944.949	0.36892	944.949	0.80538	944.949	0.35702	944.949	0.55395
945.431	0.36899	945.431	0.80537	945.431	0.35704	945.431	0.55407
945.913	0.36909	945.913	0.80534	945.913	0.35703	945.913	0.55418
946.395	0.36921	946.395	0.80528	946.395	0.35698	946.395	0.55428
946.877	0.36935	946.877	0.80518	946.877	0.35687	946.877	0.55434
947.359	0.36948	947.359	0.80504	947.359	0.35672	947.359	0.55436
947.842	0.36958	947.842	0.80487	947.842	0.35655	947.842	0.55436
948.324	0.36965	948.324	0.80466	948.324	0.35639	948.324	0.55433
948.806	0.36969	948.806	0.80444	948.806	0.35623	948.806	0.55428
949.288	0.36974	949.288	0.80417	949.288	0.35604	949.288	0.55422
949.77	0.3698	949.77	0.80387	949.77	0.35581	949.77	0.55413
950.252	0.36988	950.252	0.8035	950.252	0.35549	950.252	0.55399
950.734	0.36997	950.734	0.80308	950.734	0.3551	950.734	0.55379
951.216	0.37004	951.216	0.80259	951.216	0.35465	951.216	0.55355
951.698	0.37008	951.698	0.80206	951.698	0.35418	951.698	0.55327
952.181	0.37007	952.181	0.80149	952.181	0.35369	952.181	0.55297
952.663	0.37004	952.663	0.8009	952.663	0.3532	952.663	0.55267
953.145	0.36999	953.145	0.80027	953.145	0.35269	953.145	0.55237
953.627	0.36996	953.627	0.79961	953.627	0.35214	953.627	0.55207
954.109	0.36994	954.109	0.79892	954.109	0.35152	954.109	0.55174
954.591	0.36992	954.591	0.79819	954.591	0.35084	954.591	0.5514
955.073	0.36987	955.073	0.79742	955.073	0.35012	955.073	0.55102
955.555	0.36977	955.555	0.79663	955.555	0.3494	955.555	0.55063
956.038	0.36964	956.038	0.79582	956.038	0.3487	956.038	0.55023
956.52	0.36947	956.52	0.795	956.52	0.34802	956.52	0.54985
957.002	0.36929	957.002	0.79418	957.002	0.34734	957.002	0.54947
957.484	0.36914	957.484	0.79334	957.484	0.34664	957.484	0.5491
957.966	0.36899	957.966	0.79249	957.966	0.3459	957.966	0.54872
958.448	0.36886	958.448	0.79162	958.448	0.34512	958.448	0.54831
958.93	0.3687	958.93	0.79075	958.93	0.34431	958.93	0.54787
959.412	0.36852	959.412	0.78987	959.412	0.34351	959.412	0.54742
959.894	0.3683	959.894	0.78899	959.894	0.34272	959.894	0.54697
960.377	0.36806	960.377	0.78811	960.377	0.34196	960.377	0.54652
960.859	0.36782	960.859	0.78723	960.859	0.34121	960.859	0.54608
961.341	0.36761	961.341	0.78635	961.341	0.34044	961.341	0.54564
961.823	0.36743	961.823	0.78545	961.823	0.33963	961.823	0.5452
962.305	0.36727	962.305	0.78453	962.305	0.33879	962.305	0.54473
962.787	0.3671	962.787	0.7836	962.787	0.33793	962.787	0.54424
963.269	0.36692	963.269	0.78267	963.269	0.33707	963.269	0.54373
963.751	0.36673	963.751	0.78173	963.751	0.33623	963.751	0.54323
964.234	0.36653	964.234	0.78078	964.234	0.33542	964.234	0.54273
964.716	0.36636	964.716	0.77984	964.716	0.33461	964.716	0.54225
965.198	0.36623	965.198	0.7789	965.198	0.33378	965.198	0.54177
965.68	0.36615	965.68	0.77795	965.68	0.33292	965.68	0.54129
966.162	0.3661	966.162	0.77698	966.162	0.33203	966.162	0.5408
966.644	0.36606	966.644	0.776	966.644	0.33111	966.644	0.5403
967.126	0.36602	967.126	0.77501	967.126	0.33021	967.126	0.53979
967.608	0.36597	967.608	0.77402	967.608	0.32932	967.608	0.53927
968.091	0.36593	968.091	0.77305	968.091	0.32845	968.091	0.53876
968.573	0.36592	968.573	0.77208	968.573	0.32759	968.573	0.53827
969.055	0.36596	969.055	0.77113	969.055	0.32671	969.055	0.53778
969.537	0.36606	969.537	0.77019	969.537	0.32581	969.537	0.53728
970.019	0.36619	970.019	0.76925	970.019	0.32488	970.019	0.53676
970.501	0.36633	970.501	0.7683	970.501	0.32393	970.501	0.53622
970.983	0.36647	970.983	0.76735	970.983	0.32298	970.983	0.53567
971.465	0.3666	971.465	0.7664	971.465	0.32204	971.465	0.53511
971.947	0.36674	971.947	0.76545	971.947	0.32113	971.947	0.53456
972.429	0.36691	972.429	0.76452	972.429	0.32022	972.429	0.53402
972.912	0.36713	972.912	0.7636	972.912	0.3193	972.912	0.5335
973.394	0.36739	973.394	0.76269	973.394	0.31837	973.394	0.53297
973.876	0.36768	973.876	0.7618	973.876	0.31741	973.876	0.53243
974.358	0.36797	974.358	0.76091	974.358	0.31644	974.358	0.53188
974.84	0.36824	974.84	0.76002	974.84	0.31547	974.84	0.53132
975.322	0.36848	975.322	0.75914	975.322	0.31452	975.322	0.53076
975.804	0.36869	975.804	0.75827	975.804	0.31359	975.804	0.5302
976.286	0.36891	976.286	0.75742	976.286	0.31266	976.286	0.52965
976.769	0.36914	976.769	0.75659	976.769	0.31172	976.769	0.5291
977.251	0.36938	977.251	0.75579	977.251	0.31076	977.251	0.52855
977.733	0.36962	977.733	0.75499	977.733	0.30978	977.733	0.52798
978.215	0.36985	978.215	0.7542	978.215	0.30878	978.215	0.5274
978.697	0.37005	978.697	0.75341	978.697	0.30779	978.697	0.52681
979.179	0.37021	979.179	0.75261	979.179	0.30682	979.179	0.52623
979.661	0.37036	979.661	0.75182	979.661	0.30588	979.661	0.52569
980.143	0.37051	980.143	0.75105	980.143	0.30497	980.143	0.52517
980.625	0.37068	980.625	0.75029	980.625	0.30407	980.625	0.52469
981.108	0.37087	981.108	0.74954	981.108	0.30318	981.108	0.52424
981.59	0.37107	981.59	0.74881	981.59	0.30229	981.59	0.52379
982.072	0.37124	982.072	0.74808	982.072	0.30141	982.072	0.52335
982.554	0.37137	982.554	0.74735	982.554	0.30056	982.554	0.52291
983.036	0.37147	983.036	0.74662	983.036	0.29974	983.036	0.52248
983.518	0.37154	983.518	0.74591	983.518	0.29896	983.518	0.52208
984	0.3716	984	0.74521	984	0.29821	984	0.52169
984.482	0.37168	984.482	0.74455	984.482	0.29748	984.482	0.52133
984.965	0.37177	984.965	0.74391	984.965	0.29676	984.965	0.52098
985.447	0.37186	985.447	0.74329	985.447	0.29605	985.447	0.52064
985.929	0.37193	985.929	0.74269	985.929	0.29535	985.929	0.52028
986.411	0.37196	986.411	0.7421	986.411	0.29466	986.411	0.51992
986.893	0.37196	986.893	0.74151	986.893	0.29401	986.893	0.51957
987.375	0.37194	987.375	0.74093	987.375	0.29339	987.375	0.51923
987.857	0.37191	987.857	0.74037	987.857	0.2928	987.857	0.51891
988.339	0.3719	988.339	0.73985	988.339	0.29224	988.339	0.51861
988.822	0.37192	988.822	0.73935	988.822	0.29169	988.822	0.51833
989.304	0.37193	989.304	0.73887	989.304	0.29114	989.304	0.51804
989.786	0.37193	989.786	0.7384	989.786	0.29061	989.786	0.51774
990.268	0.3719	990.268	0.73795	990.268	0.29009	990.268	0.51744
990.75	0.37182	990.75	0.7375	990.75	0.2896	990.75	0.51715
991.232	0.37172	991.232	0.73706	991.232	0.28915	991.232	0.51687
991.714	0.37162	991.714	0.73664	991.714	0.28872	991.714	0.51662
992.196	0.37152	992.196	0.73625	992.196	0.28831	992.196	0.51638
992.678	0.37145	992.678	0.73588	992.678	0.28791	992.678	0.51616
993.16	0.37139	993.16	0.73553	993.16	0.2875	993.16	0.51594
993.643	0.37134	993.643	0.73519	993.643	0.2871	993.643	0.51571
994.125	0.37127	994.125	0.73484	994.125	0.28671	994.125	0.51547
994.607	0.37119	994.607	0.7345	994.607	0.28634	994.607	0.51524
995.089	0.37112	995.089	0.73417	995.089	0.28599	995.089	0.51502
995.571	0.37107	995.571	0.73386	995.571	0.28567	995.571	0.51482
996.053	0.37106	996.053	0.73358	996.053	0.28536	996.053	0.51464
996.535	0.3711	996.535	0.73332	996.535	0.28505	996.535	0.51448
997.018	0.37116	997.018	0.73308	997.018	0.28472	997.018	0.51431
997.5	0.37122	997.5	0.73285	997.5	0.28438	997.5	0.51413
997.982	0.37127	997.982	0.7326	997.982	0.28403	997.982	0.51394
998.464	0.37131	998.464	0.73234	998.464	0.28368	998.464	0.51374
998.946	0.37135	998.946	0.73207	998.946	0.28333	998.946	0.51355
999.428	0.37142	999.428	0.7318	999.428	0.28297	999.428	0.51337
999.91	0.37152	999.91	0.73153	999.91	0.2826	999.91	0.5132
1000.39	0.37168	1000.39	0.73126	1000.39	0.28221	1000.39	0.51303
1000.87	0.37187	1000.87	0.73099	1000.87	0.28179	1000.87	0.51286
1001.36	0.37207	1001.36	0.73071	1001.36	0.28134	1001.36	0.51267
1001.84	0.37226	1001.84	0.7304	1001.84	0.28087	1001.84	0.51246
1002.32	0.37246	1002.32	0.73007	1002.32	0.28039	1002.32	0.51225
1002.8	0.37265	1002.8	0.72972	1002.8	0.27991	1002.8	0.51205
1003.28	0.37288	1003.28	0.72937	1003.28	0.27941	1003.28	0.51186
1003.77	0.37314	1003.77	0.72901	1003.77	0.2789	1003.77	0.51169
1004.25	0.37345	1004.25	0.72864	1004.25	0.27836	1004.25	0.51153
1004.73	0.37378	1004.73	0.72827	1004.73	0.27781	1004.73	0.51136
1005.21	0.37412	1005.21	0.72788	1005.21	0.27722	1005.21	0.51119
1005.7	0.37445	1005.7	0.72747	1005.7	0.27663	1005.7	0.511
1006.18	0.37477	1006.18	0.72704	1006.18	0.27603	1006.18	0.51081
1006.66	0.37509	1006.66	0.7266	1006.66	0.27543	1006.66	0.51062
1007.14	0.37542	1007.14	0.72618	1007.14	0.27485	1007.14	0.51043
1007.62	0.37578	1007.62	0.72578	1007.62	0.27428	1007.62	0.51026
1008.11	0.37617	1008.11	0.72542	1008.11	0.2737	1008.11	0.51009
1008.59	0.37658	1008.59	0.72508	1008.59	0.27313	1008.59	0.5099
1009.07	0.37698	1009.07	0.72475	1009.07	0.27256	1009.07	0.50969
1009.55	0.37734	1009.55	0.72442	1009.55	0.272	1009.55	0.50947
1010.03	0.37768	1010.03	0.72409	1010.03	0.27147	1010.03	0.50924
1010.52	0.37799	1010.52	0.72376	1010.52	0.27096	1010.52	0.50902
1011	0.3783	1011	0.72346	1011	0.27049	1011	0.50883
1011.48	0.37862	1011.48	0.72319	1011.48	0.27006	1011.48	0.50866
1011.96	0.37896	1011.96	0.72295	1011.96	0.26965	1011.96	0.50851
1012.45	0.37929	1012.45	0.72274	1012.45	0.26926	1012.45	0.50837
1012.93	0.37961	1012.93	0.72254	1012.93	0.2689	1012.93	0.50822
1013.41	0.37989	1013.41	0.72235	1013.41	0.26856	1013.41	0.50808
1013.89	0.38014	1013.89	0.72215	1013.89	0.26826	1013.89	0.50793
1014.37	0.38035	1014.37	0.72196	1014.37	0.268	1014.37	0.5078
1014.86	0.38057	1014.86	0.72179	1014.86	0.26777	1014.86	0.50769
1015.34	0.38079	1015.34	0.72164	1015.34	0.26757	1015.34	0.5076
1015.82	0.38102	1015.82	0.72153	1015.82	0.26738	1015.82	0.50752
1016.3	0.38126	1016.3	0.72145	1016.3	0.26721	1016.3	0.50744
1016.78	0.38147	1016.78	0.72139	1016.78	0.26705	1016.78	0.50735
1017.27	0.38165	1017.27	0.72135	1017.27	0.2669	1017.27	0.50726
1017.75	0.3818	1017.75	0.72132	1017.75	0.26677	1017.75	0.50716
1018.23	0.38193	1018.23	0.7213	1018.23	0.26666	1018.23	0.50708
1018.71	0.38206	1018.71	0.72131	1018.71	0.26658	1018.71	0.50703
1019.2	0.3822	1019.2	0.72134	1019.2	0.26652	1019.2	0.507
1019.68	0.38235	1019.68	0.7214	1019.68	0.26647	1019.68	0.507
1020.16	0.38251	1020.16	0.72147	1020.16	0.26641	1020.16	0.507
1020.64	0.38266	1020.64	0.72154	1020.64	0.26636	1020.64	0.50699
1021.12	0.38279	1021.12	0.7216	1021.12	0.2663	1021.12	0.50697
1021.61	0.38289	1021.61	0.72165	1021.61	0.26624	1021.61	0.50695
1022.09	0.383	1022.09	0.7217	1022.09	0.26621	1022.09	0.50694
1022.57	0.38311	1022.57	0.72177	1022.57	0.26619	1022.57	0.50695
1023.05	0.38326	1023.05	0.72187	1023.05	0.26619	1023.05	0.50699
1023.53	0.38344	1023.53	0.72199	1023.53	0.26619	1023.53	0.50704
1024.02	0.38363	1024.02	0.72214	1024.02	0.2662	1024.02	0.50709
1024.5	0.38381	1024.5	0.72228	1024.5	0.26621	1024.5	0.50714
1024.98	0.38398	1024.98	0.72241	1024.98	0.26621	1024.98	0.50717
1025.46	0.38413	1025.46	0.72251	1025.46	0.26623	1025.46	0.50719
1025.94	0.38427	1025.94	0.7226	1025.94	0.26626	1025.94	0.50722
1026.43	0.38444	1026.43	0.72268	1026.43	0.26631	1026.43	0.50726
1026.91	0.38463	1026.91	0.72275	1026.91	0.26637	1026.91	0.50732
1027.39	0.38485	1027.39	0.72281	1027.39	0.26644	1027.39	0.50738
1027.87	0.3851	1027.87	0.72287	1027.87	0.26651	1027.87	0.50744
1028.36	0.38534	1028.36	0.7229	1028.36	0.26657	1028.36	0.50748
1028.84	0.38557	1028.84	0.7229	1028.84	0.26664	1028.84	0.50751
1029.32	0.38577	1029.32	0.72287	1029.32	0.26672	1029.32	0.50754
1029.8	0.38598	1029.8	0.72281	1029.8	0.26683	1029.8	0.50758
1030.28	0.38619	1030.28	0.72273	1030.28	0.26696	1030.28	0.50764
1030.77	0.38643	1030.77	0.72264	1030.77	0.26711	1030.77	0.50771
1031.25	0.38669	1031.25	0.72253	1031.25	0.26728	1031.25	0.50779
1031.73	0.38695	1031.73	0.7224	1031.73	0.26744	1031.73	0.50787
1032.21	0.38719	1032.21	0.72223	1032.21	0.2676	1032.21	0.50792
1032.69	0.38739	1032.69	0.72201	1032.69	0.26775	1032.69	0.50794
1033.18	0.38753	1033.18	0.72173	1033.18	0.26791	1033.18	0.50794
1033.66	0.38763	1033.66	0.72142	1033.66	0.26807	1033.66	0.50794
1034.14	0.38771	1034.14	0.72109	1034.14	0.26824	1034.14	0.50794
1034.62	0.38778	1034.62	0.72074	1034.62	0.26841	1034.62	0.50794
1035.11	0.38785	1035.11	0.7204	1035.11	0.26858	1035.11	0.50795
1035.59	0.38793	1035.59	0.72006	1035.59	0.26876	1035.59	0.50795
1036.07	0.388	1036.07	0.71972	1036.07	0.26894	1036.07	0.50795
1036.55	0.38807	1036.55	0.71939	1036.55	0.26914	1036.55	0.50793
1037.03	0.38813	1037.03	0.71906	1037.03	0.26936	1037.03	0.50793
1037.52	0.38821	1037.52	0.71876	1037.52	0.26963	1037.52	0.50793
1038	0.38832	1038	0.71851	1038	0.26994	1038	0.50797
1038.48	0.38848	1038.48	0.71831	1038.48	0.27029	1038.48	0.50804
1038.96	0.38867	1038.96	0.71818	1038.96	0.27067	1038.96	0.50812
1039.44	0.38888	1039.44	0.71811	1039.44	0.27107	1039.44	0.5082
1039.93	0.3891	1039.93	0.71808	1039.93	0.27147	1039.93	0.50827
1040.41	0.3893	1040.41	0.71807	1040.41	0.27188	1040.41	0.50833
1040.89	0.38948	1040.89	0.71809	1040.89	0.27231	1040.89	0.50839
1041.37	0.38966	1041.37	0.71814	1041.37	0.27276	1041.37	0.50844
1041.85	0.38984	1041.85	0.71822	1041.85	0.27322	1041.85	0.50851
1042.34	0.39004	1042.34	0.71834	1042.34	0.27367	1042.34	0.50859
1042.82	0.39024	1042.82	0.7185	1042.82	0.2741	1042.82	0.50866
1043.3	0.39044	1043.3	0.7187	1043.3	0.2745	1043.3	0.50873
1043.78	0.39062	1043.78	0.71891	1043.78	0.27486	1043.78	0.50877
1044.27	0.39076	1044.27	0.71912	1044.27	0.27518	1044.27	0.50878
1044.75	0.39086	1044.75	0.71933	1044.75	0.27546	1044.75	0.50879
1045.23	0.39095	1045.23	0.71955	1045.23	0.27571	1045.23	0.50879
1045.71	0.39103	1045.71	0.71979	1045.71	0.27592	1045.71	0.5088
1046.19	0.39113	1046.19	0.72006	1046.19	0.27608	1046.19	0.50882
1046.68	0.39125	1046.68	0.72035	1046.68	0.27619	1046.68	0.50883
1047.16	0.39137	1047.16	0.72065	1047.16	0.27623	1047.16	0.50882
1047.64	0.39147	1047.64	0.72094	1047.64	0.2762	1047.64	0.50878
1048.12	0.39155	1048.12	0.72122	1048.12	0.2761	1048.12	0.50871
1048.6	0.39161	1048.6	0.72147	1048.6	0.27593	1048.6	0.50862
1049.09	0.39166	1049.09	0.72171	1049.09	0.27572	1049.09	0.50853
1049.57	0.39171	1049.57	0.72196	1049.57	0.27544	1049.57	0.50843
1050.05	0.39179	1050.05	0.72223	1050.05	0.27509	1050.05	0.50835
1050.53	0.39189	1050.53	0.72251	1050.53	0.27467	1050.53	0.50826
1051.02	0.39199	1051.02	0.7228	1051.02	0.27417	1051.02	0.50816
1051.5	0.3921	1051.5	0.72309	1051.5	0.2736	1051.5	0.50803
1051.98	0.39219	1051.98	0.72336	1051.98	0.27296	1051.98	0.50788
1052.46	0.39227	1052.46	0.72361	1052.46	0.27226	1052.46	0.5077
1052.94	0.39235	1052.94	0.72386	1052.94	0.27153	1052.94	0.50753
1053.42	0.39245	1053.42	0.7241	1053.42	0.27078	1053.42	0.50736
1053.91	0.39259	1053.91	0.72435	1053.91	0.27	1053.91	0.5072
1054.39	0.39276	1054.39	0.72461	1054.39	0.2692	1054.39	0.50705
1054.87	0.39295	1054.87	0.72489	1054.87	0.26838	1054.87	0.50689
1055.35	0.39314	1055.35	0.72516	1055.35	0.26755	1055.35	0.50672
1055.84	0.39333	1055.84	0.72542	1055.84	0.26674	1055.84	0.50655
1056.32	0.39351	1056.32	0.72567	1056.32	0.26594	1056.32	0.50637
1056.8	0.39371	1056.8	0.72593	1056.8	0.26519	1056.8	0.50621
1057.28	0.39394	1057.28	0.72619	1057.28	0.26449	1057.28	0.50608
1057.76	0.3942	1057.76	0.72648	1057.76	0.26383	1057.76	0.50598
1058.25	0.39451	1058.25	0.72678	1058.25	0.26323	1058.25	0.5059
1058.73	0.39485	1058.73	0.7271	1058.73	0.26267	1058.73	0.50583
1059.21	0.39518	1059.21	0.72741	1059.21	0.26215	1059.21	0.50577
1059.69	0.39551	1059.69	0.72771	1059.69	0.26168	1059.69	0.5057
1060.17	0.39583	1060.17	0.72799	1060.17	0.26126	1060.17	0.50565
1060.66	0.39615	1060.66	0.72828	1060.66	0.2609	1060.66	0.50561
1061.14	0.39648	1061.14	0.72857	1061.14	0.2606	1061.14	0.5056
1061.62	0.39685	1061.62	0.72888	1061.62	0.26035	1061.62	0.50561
1062.1	0.39724	1062.1	0.72922	1062.1	0.26015	1062.1	0.50564
1062.59	0.39765	1062.59	0.72956	1062.59	0.25997	1062.59	0.50568
1063.07	0.39805	1063.07	0.72992	1063.07	0.25983	1063.07	0.5057
1063.55	0.39845	1063.55	0.73028	1063.55	0.25971	1063.55	0.50571
1064.03	0.39882	1064.03	0.73064	1064.03	0.25962	1064.03	0.50572
1064.51	0.39919	1064.51	0.73101	1064.51	0.25957	1064.51	0.50575
1065	0.39958	1065	0.7314	1065	0.25955	1065	0.5058
1065.48	0.39997	1065.48	0.73182	1065.48	0.25958	1065.48	0.50588
1065.96	0.40039	1065.96	0.73226	1065.96	0.25962	1065.96	0.50597
1066.44	0.4008	1066.44	0.73271	1066.44	0.25966	1066.44	0.50607
1066.92	0.40118	1066.92	0.73315	1066.92	0.25971	1066.92	0.50616
1067.41	0.40154	1067.41	0.73358	1067.41	0.25977	1067.41	0.50623
1067.89	0.40186	1067.89	0.73399	1067.89	0.25982	1067.89	0.50629
1068.37	0.40218	1068.37	0.7344	1068.37	0.2599	1068.37	0.50635
1068.85	0.40249	1068.85	0.73482	1068.85	0.26	1068.85	0.50643
1069.34	0.40281	1069.34	0.73525	1069.34	0.26011	1069.34	0.50653
1069.82	0.40314	1069.82	0.7357	1069.82	0.26024	1069.82	0.50663
1070.3	0.40346	1070.3	0.73615	1070.3	0.26038	1070.3	0.50673
1070.78	0.40376	1070.78	0.7366	1070.78	0.26051	1070.78	0.50682
1071.26	0.40402	1071.26	0.73704	1071.26	0.26065	1071.26	0.50689
1071.75	0.40425	1071.75	0.73746	1071.75	0.26079	1071.75	0.50697
1072.23	0.40445	1072.23	0.73788	1072.23	0.26095	1072.23	0.50705
1072.71	0.40464	1072.71	0.73829	1072.71	0.26112	1072.71	0.50714
1073.19	0.40483	1073.19	0.73872	1073.19	0.26131	1073.19	0.50726
1073.67	0.40504	1073.67	0.73915	1073.67	0.26151	1073.67	0.50739
1074.16	0.40523	1074.16	0.73958	1074.16	0.2617	1074.16	0.50752
1074.64	0.40541	1074.64	0.73999	1074.64	0.26189	1074.64	0.50764
1075.12	0.40555	1075.12	0.74037	1075.12	0.26207	1075.12	0.50775
1075.6	0.40566	1075.6	0.74074	1075.6	0.26226	1075.6	0.50785
1076.09	0.40576	1076.09	0.74108	1076.09	0.26246	1076.09	0.50796
1076.57	0.40585	1076.57	0.74141	1076.57	0.26266	1076.57	0.50808
1077.05	0.40595	1077.05	0.74173	1077.05	0.26287	1077.05	0.50822
1077.53	0.40606	1077.53	0.74204	1077.53	0.26307	1077.53	0.50836
1078.01	0.40617	1078.01	0.74232	1078.01	0.26325	1078.01	0.50848
1078.49	0.40625	1078.49	0.74258	1078.49	0.26342	1078.49	0.50858
1078.98	0.40631	1078.98	0.7428	1078.98	0.26356	1078.98	0.50865
1079.46	0.40635	1079.46	0.74301	1079.46	0.2637	1079.46	0.50872
1079.94	0.40638	1079.94	0.7432	1079.94	0.26385	1079.94	0.50879
1080.42	0.40643	1080.42	0.74338	1080.42	0.264	1080.42	0.50888
1080.91	0.40649	1080.91	0.74358	1080.91	0.26415	1080.91	0.50898
1081.39	0.40657	1081.39	0.74378	1081.39	0.26431	1081.39	0.5091
1081.87	0.40666	1081.87	0.74398	1081.87	0.26445	1081.87	0.50921
1082.35	0.40675	1082.35	0.74416	1082.35	0.26457	1082.35	0.5093
1082.83	0.40682	1082.83	0.74434	1082.83	0.26467	1082.83	0.50938
1083.32	0.40689	1083.32	0.7445	1083.32	0.26475	1083.32	0.50945
1083.8	0.40696	1083.8	0.74465	1083.8	0.26484	1083.8	0.50953
1084.28	0.40706	1084.28	0.74481	1084.28	0.26492	1084.28	0.50962
1084.76	0.4072	1084.76	0.74498	1084.76	0.26499	1084.76	0.50972
1085.24	0.40736	1085.24	0.74515	1085.24	0.26504	1085.24	0.50983
1085.73	0.40755	1085.73	0.74532	1085.73	0.26506	1085.73	0.50992
1086.21	0.40774	1086.21	0.74546	1086.21	0.26506	1086.21	0.50998
1086.69	0.40791	1086.69	0.74559	1086.69	0.26503	1086.69	0.51002
1087.17	0.40808	1087.17	0.74569	1087.17	0.26499	1087.17	0.51004
1087.65	0.40825	1087.65	0.74578	1087.65	0.26493	1087.65	0.51005
1088.14	0.40844	1088.14	0.74587	1088.14	0.26486	1088.14	0.51007
1088.62	0.40865	1088.62	0.74595	1088.62	0.26477	1088.62	0.5101
1089.1	0.40889	1089.1	0.74604	1089.1	0.26466	1089.1	0.51013
1089.58	0.40914	1089.58	0.74611	1089.58	0.26451	1089.58	0.51015
1090.07	0.4094	1090.07	0.74617	1090.07	0.26433	1090.07	0.51016
1090.55	0.40964	1090.55	0.7462	1090.55	0.26411	1090.55	0.51014
1091.03	0.40987	1091.03	0.74621	1091.03	0.26387	1091.03	0.51011
1091.51	0.4101	1091.51	0.74621	1091.51	0.26362	1091.51	0.51008
1091.99	0.41035	1091.99	0.7462	1091.99	0.26336	1091.99	0.51006
1092.48	0.41063	1092.48	0.74619	1092.48	0.26308	1092.48	0.51005
1092.96	0.41093	1092.96	0.74617	1092.96	0.26278	1092.96	0.51004
1093.44	0.41124	1093.44	0.74614	1093.44	0.26246	1093.44	0.51001
1093.92	0.41155	1093.92	0.74608	1093.92	0.26211	1093.92	0.50996
1094.4	0.41184	1094.4	0.74599	1094.4	0.26173	1094.4	0.50988
1094.89	0.41211	1094.89	0.74587	1094.89	0.26135	1094.89	0.5098
1095.37	0.41238	1095.37	0.74575	1095.37	0.26096	1095.37	0.50971
1095.85	0.41266	1095.85	0.74562	1095.85	0.26058	1095.85	0.50963
1096.33	0.41295	1096.33	0.74549	1096.33	0.26021	1096.33	0.50957
1096.82	0.41325	1096.82	0.74537	1096.82	0.25984	1096.82	0.50951
1097.3	0.41354	1097.3	0.74524	1097.3	0.25946	1097.3	0.50944
1097.78	0.41381	1097.78	0.7451	1097.78	0.25907	1097.78	0.50935
1098.26	0.41404	1098.26	0.74494	1098.26	0.25867	1098.26	0.50924
1098.74	0.41424	1098.74	0.74475	1098.74	0.25828	1098.74	0.50913
1099.23	0.41441	1099.23	0.74454	1099.23	0.2579	1099.23	0.50902
1099.71	0.41457	1099.71	0.74434	1099.71	0.25755	1099.71	0.50893
1100.19	0.41473	1100.19	0.74413	1100.19	0.25721	1100.19	0.50885
1100.67	0.41488	1100.67	0.74394	1100.67	0.25689	1100.67	0.50878
1101.15	0.41502	1101.15	0.74374	1101.15	0.25656	1101.15	0.50869
1101.64	0.41512	1101.64	0.74354	1101.64	0.25624	1101.64	0.50859
1102.12	0.41519	1102.12	0.74333	1102.12	0.25591	1102.12	0.50845
1102.6	0.41521	1102.6	0.74311	1102.6	0.25559	1102.6	0.50831
1103.08	0.41522	1103.08	0.74289	1103.08	0.25528	1103.08	0.50817
1103.57	0.41521	1103.57	0.74268	1103.57	0.255	1103.57	0.50804
1104.05	0.41521	1104.05	0.74247	1104.05	0.25474	1104.05	0.50793
1104.53	0.4152	1104.53	0.74226	1104.53	0.25449	1104.53	0.50782
1105.01	0.4152	1105.01	0.74205	1105.01	0.25425	1105.01	0.50772
1105.49	0.41517	1105.49	0.74184	1105.49	0.25401	1105.49	0.5076
1105.98	0.41513	1105.98	0.74161	1105.98	0.25377	1105.98	0.50747
1106.46	0.41506	1106.46	0.74138	1106.46	0.25355	1106.46	0.50734
1106.94	0.415	1106.94	0.74116	1106.94	0.25334	1106.94	0.50721
1107.42	0.41494	1107.42	0.74095	1107.42	0.25314	1107.42	0.5071
1107.9	0.4149	1107.9	0.74075	1107.9	0.25296	1107.9	0.50701
1108.39	0.41486	1108.39	0.74058	1108.39	0.25279	1108.39	0.50693
1108.87	0.41482	1108.87	0.74041	1108.87	0.25261	1108.87	0.50684
1109.35	0.41477	1109.35	0.74024	1109.35	0.25242	1109.35	0.50674
1109.83	0.41469	1109.83	0.74006	1109.83	0.25223	1109.83	0.50662
1110.32	0.41459	1110.32	0.73988	1110.32	0.25204	1110.32	0.5065
1110.8	0.41449	1110.8	0.73969	1110.8	0.25187	1110.8	0.50639
1111.28	0.41439	1111.28	0.73952	1111.28	0.25171	1111.28	0.5063
1111.76	0.4143	1111.76	0.73937	1111.76	0.25157	1111.76	0.50623
1112.24	0.41423	1112.24	0.73922	1112.24	0.25144	1112.24	0.50618
1112.72	0.41416	1112.72	0.73908	1112.72	0.2513	1112.72	0.50612
1113.21	0.41408	1113.21	0.73894	1113.21	0.25116	1113.21	0.50604
1113.69	0.41397	1113.69	0.73878	1113.69	0.25102	1113.69	0.50595
1114.17	0.41385	1114.17	0.7386	1114.17	0.25087	1114.17	0.50585
1114.65	0.41372	1114.65	0.73842	1114.65	0.25073	1114.65	0.50576
1115.14	0.4136	1115.14	0.73824	1115.14	0.25061	1115.14	0.50569
1115.62	0.4135	1115.62	0.73807	1115.62	0.2505	1115.62	0.50565
1116.1	0.41342	1116.1	0.73791	1116.1	0.25039	1116.1	0.50561
1116.58	0.41333	1116.58	0.73774	1116.58	0.25028	1116.58	0.50557
1117.07	0.41324	1117.07	0.73756	1117.07	0.25015	1117.07	0.50552
1117.55	0.41312	1117.55	0.73737	1117.55	0.25001	1117.55	0.50545
1118.03	0.41299	1118.03	0.73716	1118.03	0.24986	1118.03	0.50537
1118.51	0.41286	1118.51	0.73696	1118.51	0.24971	1118.51	0.5053
1118.99	0.41275	1118.99	0.73675	1118.99	0.24958	1118.99	0.50526
1119.47	0.41265	1119.47	0.73656	1119.47	0.24946	1119.47	0.50524
1119.96	0.41258	1119.96	0.73638	1119.96	0.24936	1119.96	0.50524
1120.44	0.41252	1120.44	0.73619	1120.44	0.24925	1120.44	0.50523
1120.92	0.41245	1120.92	0.73599	1120.92	0.24915	1120.92	0.50521
1121.4	0.41236	1121.4	0.73576	1121.4	0.24903	1121.4	0.50517
1121.89	0.41225	1121.89	0.73552	1121.89	0.2489	1121.89	0.50512
1122.37	0.41213	1122.37	0.73526	1122.37	0.24878	1122.37	0.50506
1122.85	0.41202	1122.85	0.735	1122.85	0.24866	1122.85	0.50501
1123.33	0.41192	1123.33	0.73475	1123.33	0.24855	1123.33	0.50497
1123.81	0.41184	1123.81	0.73451	1123.81	0.24843	1123.81	0.50493
1124.3	0.41176	1124.3	0.73428	1124.3	0.2483	1124.3	0.50488
1124.78	0.41169	1124.78	0.73404	1124.78	0.24817	1124.78	0.50482
1125.26	0.41162	1125.26	0.7338	1125.26	0.24803	1125.26	0.50475
1125.74	0.41155	1125.74	0.73355	1125.74	0.24788	1125.74	0.50467
1126.22	0.41151	1126.22	0.73331	1126.22	0.24775	1126.22	0.50459
1126.71	0.4115	1126.71	0.73308	1126.71	0.24763	1126.71	0.50454
1127.19	0.41151	1127.19	0.73287	1127.19	0.24752	1127.19	0.50451
1127.67	0.41152	1127.67	0.73268	1127.67	0.24741	1127.67	0.50448
1128.15	0.41148	1128.15	0.7325	1128.15	0.2473	1128.15	0.50445
1128.63	0.41137	1128.63	0.73231	1128.63	0.24716	1128.63	0.50439
1129.12	0.41115	1129.12	0.7321	1129.12	0.247	1129.12	0.50431
1129.6	0.41083	1129.6	0.73187	1129.6	0.24683	1129.6	0.50421
1130.08	0.41042	1130.08	0.73164	1130.08	0.24666	1130.08	0.50412
1130.56	0.40995	1130.56	0.73141	1130.56	0.24649	1130.56	0.50403
1131.05	0.40946	1131.05	0.73119	1131.05	0.24632	1131.05	0.50395
1131.53	0.40898	1131.53	0.73098	1131.53	0.24616	1131.53	0.50388
1132.01	0.40851	1132.01	0.73078	1132.01	0.24599	1132.01	0.5038
1132.49	0.40807	1132.49	0.73059	1132.49	0.2458	1132.49	0.50369
1132.97	0.40764	1132.97	0.7304	1132.97	0.24561	1132.97	0.50357
1133.46	0.40725	1133.46	0.73022	1133.46	0.24541	1133.46	0.50344
1133.94	0.40688	1133.94	0.73005	1133.94	0.24522	1133.94	0.50331
1134.42	0.40655	1134.42	0.7299	1134.42	0.24505	1134.42	0.5032
1134.9	0.40627	1134.9	0.72979	1134.9	0.24491	1134.9	0.50311
1135.38	0.40602	1135.38	0.72971	1135.38	0.24478	1135.38	0.50304
1135.87	0.4058	1135.87	0.72964	1135.87	0.24466	1135.87	0.50297
1136.35	0.40558	1136.35	0.72956	1136.35	0.24454	1136.35	0.50289
1136.83	0.40535	1136.83	0.72948	1136.83	0.24442	1136.83	0.50279
1137.31	0.40512	1137.31	0.72939	1137.31	0.24429	1137.31	0.50267
1137.8	0.40488	1137.8	0.72929	1137.8	0.24417	1137.8	0.50256
1138.28	0.40467	1138.28	0.7292	1138.28	0.24407	1138.28	0.50247
1138.76	0.40448	1138.76	0.72912	1138.76	0.24398	1138.76	0.50239
1139.24	0.40432	1139.24	0.72905	1139.24	0.2439	1139.24	0.50232
1139.72	0.40418	1139.72	0.729	1139.72	0.24383	1139.72	0.50226
1140.21	0.40406	1140.21	0.72895	1140.21	0.24377	1140.21	0.50219
1140.69	0.40394	1140.69	0.7289	1140.69	0.2437	1140.69	0.50211
1141.17	0.40383	1141.17	0.72884	1141.17	0.24364	1141.17	0.50203
1141.65	0.40373	1141.65	0.72878	1141.65	0.24359	1141.65	0.50197
1142.13	0.40366	1142.13	0.72874	1142.13	0.24356	1142.13	0.50192
1142.62	0.40362	1142.62	0.72871	1142.62	0.24355	1142.62	0.50188
1143.1	0.4036	1143.1	0.72869	1143.1	0.24354	1143.1	0.50185
1143.58	0.4036	1143.58	0.72866	1143.58	0.24352	1143.58	0.5018
1144.06	0.40359	1144.06	0.72862	1144.06	0.24349	1144.06	0.50174
1144.55	0.40358	1144.55	0.72856	1144.55	0.24344	1144.55	0.50165
1145.03	0.40355	1145.03	0.72848	1145.03	0.24339	1145.03	0.50154
1145.51	0.40353	1145.51	0.72838	1145.51	0.24333	1145.51	0.50144
1145.99	0.40352	1145.99	0.72829	1145.99	0.24329	1145.99	0.50136
1146.47	0.40354	1146.47	0.7282	1146.47	0.24326	1146.47	0.5013
1146.96	0.40358	1146.96	0.72813	1146.96	0.24324	1146.96	0.50125
1147.44	0.40364	1147.44	0.72807	1147.44	0.24322	1147.44	0.5012
1147.92	0.4037	1147.92	0.728	1147.92	0.24319	1147.92	0.50115
1148.4	0.40375	1148.4	0.72792	1148.4	0.24316	1148.4	0.50108
1148.88	0.40379	1148.88	0.72783	1148.88	0.24313	1148.88	0.50101
1149.37	0.40383	1149.37	0.72773	1149.37	0.2431	1149.37	0.50094
1149.85	0.40388	1149.85	0.72765	1149.85	0.24308	1149.85	0.5009
1150.33	0.40394	1150.33	0.72757	1150.33	0.24307	1150.33	0.50088
1150.81	0.40403	1150.81	0.72751	1150.81	0.24307	1150.81	0.50088
1151.3	0.40411	1151.3	0.72746	1151.3	0.24306	1151.3	0.50088
1151.78	0.40419	1151.78	0.72741	1151.78	0.24303	1151.78	0.50086
1152.26	0.40424	1152.26	0.72734	1152.26	0.24299	1152.26	0.50083
1152.74	0.40427	1152.74	0.72727	1152.74	0.24295	1152.74	0.5008
1153.22	0.40429	1153.22	0.7272	1153.22	0.2429	1153.22	0.50078
1153.7	0.40432	1153.7	0.72713	1153.7	0.24285	1153.7	0.50078
1154.19	0.40436	1154.19	0.72709	1154.19	0.24282	1154.19	0.5008
1154.67	0.4044	1154.67	0.72707	1154.67	0.24278	1154.67	0.50083
1155.15	0.40444	1155.15	0.72706	1155.15	0.24274	1155.15	0.50087
1155.63	0.40447	1155.63	0.72705	1155.63	0.24269	1155.63	0.50089
1156.12	0.40446	1156.12	0.72705	1156.12	0.24262	1156.12	0.5009
1156.6	0.40444	1156.6	0.72704	1156.6	0.24254	1156.6	0.50089
1157.08	0.40441	1157.08	0.72705	1157.08	0.24247	1157.08	0.50089
1157.56	0.40438	1157.56	0.72708	1157.56	0.24241	1157.56	0.50092
1158.05	0.40438	1158.05	0.72713	1158.05	0.24236	1158.05	0.50096
1158.53	0.40438	1158.53	0.72722	1158.53	0.24231	1158.53	0.50101
1159.01	0.40439	1159.01	0.72732	1159.01	0.24227	1159.01	0.50107
1159.49	0.40439	1159.49	0.72742	1159.49	0.2422	1159.49	0.50111
1159.97	0.40436	1159.97	0.72753	1159.97	0.24212	1159.97	0.50114
1160.45	0.40431	1160.45	0.72763	1160.45	0.24203	1160.45	0.50116
1160.94	0.40426	1160.94	0.72773	1160.94	0.24194	1160.94	0.50118
1161.42	0.4042	1161.42	0.72784	1161.42	0.24186	1161.42	0.50121
1161.9	0.40417	1161.9	0.72796	1161.9	0.24178	1161.9	0.50125
1162.38	0.40414	1162.38	0.72809	1162.38	0.24171	1162.38	0.50129
1162.87	0.40412	1162.87	0.72822	1162.87	0.24163	1162.87	0.50133
1163.35	0.40408	1163.35	0.72833	1163.35	0.24154	1163.35	0.50135
1163.83	0.40402	1163.83	0.72842	1163.83	0.24144	1163.83	0.50134
1164.31	0.40394	1164.31	0.72848	1164.31	0.24133	1164.31	0.50133
1164.79	0.40385	1164.79	0.72852	1164.79	0.24124	1164.79	0.50133
1165.28	0.40376	1165.28	0.72856	1165.28	0.24116	1165.28	0.50134
1165.76	0.40368	1165.76	0.72859	1165.76	0.24109	1165.76	0.50137
1166.24	0.40362	1166.24	0.72861	1166.24	0.24103	1166.24	0.5014
1166.72	0.40355	1166.72	0.72862	1166.72	0.24098	1166.72	0.50142
1167.2	0.40347	1167.2	0.72861	1167.2	0.24092	1167.2	0.50142
1167.69	0.40338	1167.69	0.72857	1167.69	0.24085	1167.69	0.50139
1168.17	0.40328	1168.17	0.7285	1168.17	0.24077	1168.17	0.50135
1168.65	0.40318	1168.65	0.72843	1168.65	0.2407	1168.65	0.5013
1169.13	0.4031	1169.13	0.72836	1169.13	0.24065	1169.13	0.50127
1169.62	0.40304	1169.62	0.7283	1169.62	0.2406	1169.62	0.50125
1170.1	0.403	1170.1	0.72824	1170.1	0.24057	1170.1	0.50123
1170.58	0.40298	1170.58	0.72817	1170.58	0.24052	1170.58	0.50119
1171.06	0.40294	1171.06	0.7281	1171.06	0.24047	1171.06	0.50113
1171.54	0.4029	1171.54	0.728	1171.54	0.24041	1171.54	0.50105
1172.03	0.40286	1172.03	0.72789	1172.03	0.24034	1172.03	0.50095
1172.51	0.40282	1172.51	0.72778	1172.51	0.24029	1172.51	0.50086
1172.99	0.40282	1172.99	0.72768	1172.99	0.24027	1172.99	0.5008
1173.47	0.40286	1173.47	0.72761	1173.47	0.24028	1173.47	0.50077
1173.95	0.40292	1173.95	0.72756	1173.95	0.24031	1173.95	0.50077
1174.44	0.40301	1174.44	0.72751	1174.44	0.24036	1174.44	0.50077
1174.92	0.40308	1174.92	0.72745	1174.92	0.24041	1174.92	0.50076
1175.4	0.40312	1175.4	0.72736	1175.4	0.24043	1175.4	0.50072
1175.88	0.40314	1175.88	0.72724	1175.88	0.24044	1175.88	0.50066
1176.37	0.40314	1176.37	0.72711	1176.37	0.24044	1176.37	0.50058
1176.85	0.40314	1176.85	0.72697	1176.85	0.24044	1176.85	0.5005
1177.33	0.40317	1177.33	0.72684	1177.33	0.24044	1177.33	0.50044
1177.81	0.40322	1177.81	0.72673	1177.81	0.24045	1177.81	0.50039
1178.29	0.40329	1178.29	0.72663	1178.29	0.24047	1178.29	0.50035
1178.78	0.40338	1178.78	0.72654	1178.78	0.24048	1178.78	0.50031
1179.26	0.40346	1179.26	0.72646	1179.26	0.2405	1179.26	0.50027
1179.74	0.40354	1179.74	0.72637	1179.74	0.24051	1179.74	0.50023
1180.22	0.40362	1180.22	0.72629	1180.22	0.24053	1180.22	0.50021
1180.7	0.40372	1180.7	0.72622	1180.7	0.24055	1180.7	0.50019
1181.19	0.40382	1181.19	0.72615	1181.19	0.24057	1181.19	0.50019
1181.67	0.40392	1181.67	0.72609	1181.67	0.24058	1181.67	0.50017
1182.15	0.40401	1182.15	0.72601	1182.15	0.24056	1182.15	0.50013
1182.63	0.40407	1182.63	0.72591	1182.63	0.24051	1182.63	0.50004
1183.12	0.40408	1183.12	0.72578	1183.12	0.24043	1183.12	0.49992
1183.6	0.40407	1183.6	0.72563	1183.6	0.24032	1183.6	0.49978
1184.08	0.40404	1184.08	0.72547	1184.08	0.24021	1184.08	0.49963
1184.56	0.40402	1184.56	0.72532	1184.56	0.2401	1184.56	0.49951
1185.04	0.40403	1185.04	0.72519	1185.04	0.24001	1185.04	0.49942
1185.53	0.40407	1185.53	0.72509	1185.53	0.23994	1185.53	0.49936
1186.01	0.40412	1186.01	0.72501	1186.01	0.23988	1186.01	0.49933
1186.49	0.40416	1186.49	0.72493	1186.49	0.23981	1186.49	0.49931
1186.97	0.40419	1186.97	0.72484	1186.97	0.23975	1186.97	0.4993
1187.45	0.40419	1187.45	0.72473	1187.45	0.23968	1187.45	0.49928
1187.94	0.40417	1187.94	0.72462	1187.94	0.23961	1187.94	0.49927
1188.42	0.40415	1188.42	0.72451	1188.42	0.23955	1188.42	0.49927
1188.9	0.40413	1188.9	0.7244	1188.9	0.23948	1188.9	0.49929
1189.38	0.40412	1189.38	0.72431	1189.38	0.23942	1189.38	0.49931
1189.86	0.4041	1189.86	0.72421	1189.86	0.23935	1189.86	0.49933
1190.35	0.40407	1190.35	0.72412	1190.35	0.23927	1190.35	0.49934
1190.83	0.40402	1190.83	0.72401	1190.83	0.23917	1190.83	0.49934
1191.31	0.40395	1191.31	0.72391	1191.31	0.23908	1191.31	0.49934
1191.79	0.40388	1191.79	0.7238	1191.79	0.23899	1191.79	0.49936
1192.28	0.40382	1192.28	0.72372	1192.28	0.23892	1192.28	0.4994
1192.76	0.40377	1192.76	0.72365	1192.76	0.23887	1192.76	0.49946
1193.24	0.40374	1193.24	0.7236	1193.24	0.23882	1193.24	0.49955
1193.72	0.4037	1193.72	0.72357	1193.72	0.23877	1193.72	0.49963
1194.2	0.40366	1194.2	0.72353	1194.2	0.23872	1194.2	0.4997
1194.68	0.40359	1194.68	0.72347	1194.68	0.23865	1194.68	0.49975
1195.17	0.4035	1195.17	0.7234	1195.17	0.23858	1195.17	0.49979
1195.65	0.40342	1195.65	0.72333	1195.65	0.23852	1195.65	0.49983
1196.13	0.40335	1196.13	0.72326	1196.13	0.23847	1196.13	0.4999
1196.61	0.4033	1196.61	0.72322	1196.61	0.23845	1196.61	0.49999
1197.1	0.40329	1197.1	0.72318	1197.1	0.23845	1197.1	0.50011
1197.58	0.40328	1197.58	0.72316	1197.58	0.23846	1197.58	0.50023
1198.06	0.40327	1198.06	0.72313	1198.06	0.23848	1198.06	0.50035
1198.54	0.40325	1198.54	0.72309	1198.54	0.23849	1198.54	0.50045
1199.02	0.40322	1199.02	0.72303	1199.02	0.23851	1199.02	0.50055
1199.51	0.40317	1199.51	0.72296	1199.51	0.23854	1199.51	0.50063
1199.99	0.40314	1199.99	0.72289	1199.99	0.23858	1199.99	0.50073
1200.47	0.40311	1200.47	0.72284	1200.47	0.23864	1200.47	0.50083
1200.95	0.40311	1200.95	0.72279	1200.95	0.2387	1200.95	0.50093
1201.43	0.40311	1201.43	0.72274	1201.43	0.23876	1201.43	0.50101
1201.92	0.4031	1201.92	0.72269	1201.92	0.23881	1201.92	0.50108
1202.4	0.40308	1202.4	0.72262	1202.4	0.23885	1202.4	0.50112
1202.88	0.40304	1202.88	0.72254	1202.88	0.23889	1202.88	0.50115
1203.36	0.403	1203.36	0.72245	1203.36	0.23893	1203.36	0.50118
1203.85	0.40298	1203.85	0.72236	1203.85	0.23899	1203.85	0.50123
1204.33	0.40297	1204.33	0.72228	1204.33	0.23905	1204.33	0.50128
1204.81	0.40298	1204.81	0.72221	1204.81	0.23912	1204.81	0.50134
1205.29	0.403	1205.29	0.72214	1205.29	0.23919	1205.29	0.5014
1205.77	0.40301	1205.77	0.72207	1205.77	0.23924	1205.77	0.50143
1206.26	0.403	1206.26	0.72197	1206.26	0.23928	1206.26	0.50144
1206.74	0.40298	1206.74	0.72187	1206.74	0.23931	1206.74	0.50143
1207.22	0.40295	1207.22	0.72175	1207.22	0.23934	1207.22	0.50142
1207.7	0.40292	1207.7	0.72164	1207.7	0.23937	1207.7	0.50141
1208.18	0.40291	1208.18	0.72154	1208.18	0.2394	1208.18	0.50141
1208.67	0.40291	1208.67	0.72145	1208.67	0.23943	1208.67	0.5014
1209.15	0.40292	1209.15	0.72137	1209.15	0.23945	1209.15	0.50138
1209.63	0.40293	1209.63	0.72129	1209.63	0.23946	1209.63	0.50135
1210.11	0.40293	1210.11	0.7212	1210.11	0.23946	1210.11	0.50131
1210.6	0.40292	1210.6	0.72111	1210.6	0.23945	1210.6	0.50127
1211.08	0.40294	1211.08	0.72104	1211.08	0.23946	1211.08	0.50126
1211.56	0.40297	1211.56	0.72099	1211.56	0.23948	1211.56	0.50129
1212.04	0.40303	1212.04	0.72096	1212.04	0.23953	1212.04	0.50135
1212.52	0.40311	1212.52	0.72096	1212.52	0.23959	1212.52	0.50143
1213.01	0.40319	1213.01	0.72096	1213.01	0.23963	1213.01	0.50149
1213.49	0.40324	1213.49	0.72095	1213.49	0.23965	1213.49	0.50152
1213.97	0.40326	1213.97	0.72092	1213.97	0.23964	1213.97	0.5015
1214.45	0.40325	1214.45	0.72088	1214.45	0.2396	1214.45	0.50144
1214.93	0.40323	1214.93	0.72084	1214.93	0.23955	1214.93	0.50137
1215.42	0.40322	1215.42	0.72081	1215.42	0.23949	1215.42	0.5013
1215.9	0.40323	1215.9	0.72081	1215.9	0.23944	1215.9	0.50125
1216.38	0.40326	1216.38	0.72084	1216.38	0.2394	1216.38	0.50122
1216.86	0.40332	1216.86	0.7209	1216.86	0.23936	1216.86	0.50118
1217.35	0.40337	1217.35	0.72096	1217.35	0.2393	1217.35	0.50114
1217.83	0.4034	1217.83	0.72102	1217.83	0.23923	1217.83	0.50109
1218.31	0.40343	1218.31	0.72106	1218.31	0.23916	1218.31	0.50104
1218.79	0.40345	1218.79	0.7211	1218.79	0.23909	1218.79	0.50099
1219.27	0.40348	1219.27	0.72115	1219.27	0.23903	1219.27	0.50095
1219.76	0.40352	1219.76	0.7212	1219.76	0.23898	1219.76	0.50094
1220.24	0.40357	1220.24	0.72126	1220.24	0.23893	1220.24	0.50093
1220.72	0.40362	1220.72	0.72132	1220.72	0.23888	1220.72	0.50092
1221.2	0.40365	1221.2	0.72137	1221.2	0.2388	1221.2	0.50088
1221.68	0.40366	1221.68	0.72139	1221.68	0.2387	1221.68	0.50082
1222.17	0.40365	1222.17	0.72139	1222.17	0.23859	1222.17	0.50074
1222.65	0.40364	1222.65	0.72138	1222.65	0.23848	1222.65	0.50068
1223.13	0.40366	1223.13	0.72139	1223.13	0.2384	1223.13	0.50064
1223.61	0.40371	1223.61	0.72141	1223.61	0.23834	1223.61	0.50065
1224.09	0.4038	1224.09	0.72146	1224.09	0.23831	1224.09	0.5007
1224.58	0.4039	1224.58	0.72151	1224.58	0.2383	1224.58	0.50078
1225.06	0.40401	1225.06	0.72156	1225.06	0.2383	1225.06	0.50086
1225.54	0.40409	1225.54	0.72158	1225.54	0.23831	1225.54	0.50093
1226.02	0.40414	1226.02	0.72158	1226.02	0.23831	1226.02	0.501
1226.51	0.40418	1226.51	0.72155	1226.51	0.23832	1226.51	0.50106
1226.99	0.40422	1226.99	0.72152	1226.99	0.23833	1226.99	0.50112
1227.47	0.40427	1227.47	0.72148	1227.47	0.23836	1227.47	0.50119
1227.95	0.40433	1227.95	0.72146	1227.95	0.23839	1227.95	0.50127
1228.43	0.4044	1228.43	0.72143	1228.43	0.23842	1228.43	0.50134
1228.92	0.40446	1228.92	0.7214	1228.92	0.23844	1228.92	0.5014
1229.4	0.40451	1229.4	0.72135	1229.4	0.23847	1229.4	0.50146
1229.88	0.40455	1229.88	0.7213	1229.88	0.2385	1229.88	0.50151
1230.36	0.4046	1230.36	0.72124	1230.36	0.23854	1230.36	0.50158
1230.84	0.40466	1230.84	0.72119	1230.84	0.2386	1230.84	0.50167
1231.33	0.40474	1231.33	0.72117	1231.33	0.23869	1231.33	0.50179
1231.81	0.40484	1231.81	0.72116	1231.81	0.23879	1231.81	0.50192
1232.29	0.40495	1232.29	0.72116	1232.29	0.23889	1232.29	0.50205
1232.77	0.40505	1232.77	0.72116	1232.77	0.23899	1232.77	0.50216
1233.26	0.40514	1233.26	0.72115	1233.26	0.23908	1233.26	0.50226
1233.74	0.4052	1233.74	0.72113	1233.74	0.23916	1233.74	0.50235
1234.22	0.40526	1234.22	0.72111	1234.22	0.23925	1234.22	0.50243
1234.7	0.40533	1234.7	0.7211	1234.7	0.23935	1234.7	0.50253
1235.18	0.40541	1235.18	0.72111	1235.18	0.23947	1235.18	0.50264
1235.66	0.40551	1235.66	0.72114	1235.66	0.23958	1235.66	0.50276
1236.15	0.40561	1236.15	0.72119	1236.15	0.2397	1236.15	0.50287
1236.63	0.4057	1236.63	0.72124	1236.63	0.23979	1236.63	0.50296
1237.11	0.40578	1237.11	0.72128	1237.11	0.23988	1237.11	0.50304
1237.59	0.40584	1237.59	0.72132	1237.59	0.23995	1237.59	0.5031
1238.08	0.40591	1238.08	0.72136	1238.08	0.24002	1238.08	0.50318
1238.56	0.40599	1238.56	0.72143	1238.56	0.24011	1238.56	0.50326
1239.04	0.40609	1239.04	0.72152	1239.04	0.2402	1239.04	0.50336
1239.52	0.40621	1239.52	0.72163	1239.52	0.2403	1239.52	0.50346
1240	0.40633	1240	0.72175	1240	0.24038	1240	0.50354
1240.49	0.40642	1240.49	0.72186	1240.49	0.24044	1240.49	0.50358
1240.97	0.4065	1240.97	0.72197	1240.97	0.24047	1240.97	0.5036
1241.45	0.40655	1241.45	0.72207	1241.45	0.24049	1241.45	0.50359
1241.93	0.40661	1241.93	0.72218	1241.93	0.2405	1241.93	0.50359
1242.41	0.4067	1242.41	0.72231	1242.41	0.24052	1242.41	0.50362
1242.9	0.40682	1242.9	0.72248	1242.9	0.24057	1242.9	0.50368
1243.38	0.40697	1243.38	0.72267	1243.38	0.24063	1243.38	0.50378
1243.86	0.40714	1243.86	0.72289	1243.86	0.24071	1243.86	0.50389
1244.34	0.4073	1244.34	0.72309	1244.34	0.24078	1244.34	0.50399
1244.83	0.40742	1244.83	0.72327	1244.83	0.24083	1244.83	0.50407
1245.31	0.40752	1245.31	0.72342	1245.31	0.24087	1245.31	0.50411
1245.79	0.40759	1245.79	0.72355	1245.79	0.24089	1245.79	0.50413
1246.27	0.40766	1246.27	0.72367	1246.27	0.2409	1246.27	0.50415
1246.75	0.40775	1246.75	0.7238	1246.75	0.24092	1246.75	0.50416
1247.24	0.40785	1247.24	0.72393	1247.24	0.24093	1247.24	0.50418
1247.72	0.40796	1247.72	0.72407	1247.72	0.24094	1247.72	0.50419
1248.2	0.40806	1248.2	0.7242	1248.2	0.24094	1248.2	0.50418
1248.68	0.40815	1248.68	0.72431	1248.68	0.24092	1248.68	0.50416
1249.16	0.40823	1249.16	0.7244	1249.16	0.2409	1249.16	0.50413
1249.65	0.4083	1249.65	0.72449	1249.65	0.24087	1249.65	0.5041
1250.13	0.40838	1250.13	0.72457	1250.13	0.24086	1250.13	0.50409
1250.61	0.40848	1250.61	0.72467	1250.61	0.24086	1250.61	0.50409
1251.09	0.40859	1251.09	0.72479	1251.09	0.24088	1251.09	0.50411
1251.58	0.40871	1251.58	0.7249	1251.58	0.24089	1251.58	0.50412
1252.06	0.40882	1252.06	0.72501	1252.06	0.24089	1252.06	0.50413
1252.54	0.40891	1252.54	0.7251	1252.54	0.24089	1252.54	0.50411
1253.02	0.40898	1253.02	0.72518	1253.02	0.24089	1253.02	0.50409
1253.5	0.40906	1253.5	0.72526	1253.5	0.2409	1253.5	0.50408
1253.99	0.40914	1253.99	0.72534	1253.99	0.24093	1253.99	0.50408
1254.47	0.40925	1254.47	0.72545	1254.47	0.24099	1254.47	0.50412
1254.95	0.40938	1254.95	0.72558	1254.95	0.24106	1254.95	0.50416
1255.43	0.40951	1255.43	0.72572	1255.43	0.24113	1255.43	0.50419
1255.91	0.40962	1255.91	0.72584	1255.91	0.24119	1255.91	0.50419
1256.4	0.4097	1256.4	0.72594	1256.4	0.24122	1256.4	0.50415
1256.88	0.40975	1256.88	0.72602	1256.88	0.24124	1256.88	0.50408
1257.36	0.4098	1257.36	0.7261	1257.36	0.24124	1257.36	0.50399
1257.84	0.40988	1257.84	0.72619	1257.84	0.24126	1257.84	0.50393
1258.33	0.41001	1258.33	0.72634	1258.33	0.24132	1258.33	0.50392
1258.81	0.41021	1258.81	0.72655	1258.81	0.24143	1258.81	0.50398
1259.29	0.41046	1259.29	0.7268	1259.29	0.24161	1259.29	0.5041
1259.77	0.41073	1259.77	0.72708	1259.77	0.24183	1259.77	0.50428
1260.25	0.41099	1260.25	0.72735	1260.25	0.24208	1260.25	0.50448
1260.73	0.4112	1260.73	0.72758	1260.73	0.24234	1260.73	0.50469
1261.22	0.41136	1261.22	0.72776	1261.22	0.24259	1261.22	0.50487
1261.7	0.41147	1261.7	0.7279	1261.7	0.24282	1261.7	0.50501
1262.18	0.41154	1262.18	0.72799	1262.18	0.243	1262.18	0.5051
1262.66	0.41159	1262.66	0.72806	1262.66	0.24314	1262.66	0.50514
1263.15	0.41161	1263.15	0.7281	1263.15	0.24324	1263.15	0.50513
1263.63	0.41163	1263.63	0.72813	1263.63	0.2433	1263.63	0.5051
1264.11	0.41165	1264.11	0.72815	1264.11	0.24335	1264.11	0.50505
1264.59	0.41167	1264.59	0.72816	1264.59	0.2434	1264.59	0.50502
1265.07	0.41171	1265.07	0.72819	1265.07	0.24346	1265.07	0.50501
1265.56	0.41178	1265.56	0.72822	1265.56	0.24354	1265.56	0.50504
1266.04	0.41187	1266.04	0.72828	1266.04	0.24363	1266.04	0.50509
1266.52	0.41197	1266.52	0.72834	1266.52	0.24371	1266.52	0.50514
1267	0.41206	1267	0.72839	1267	0.24378	1267	0.50517
1267.48	0.41214	1267.48	0.72844	1267.48	0.24381	1267.48	0.50518
1267.97	0.4122	1267.97	0.72847	1267.97	0.24382	1267.97	0.50515
1268.45	0.41224	1268.45	0.7285	1268.45	0.24382	1268.45	0.50511
1268.93	0.4123	1268.93	0.72854	1268.93	0.24382	1268.93	0.50509
1269.41	0.4124	1269.41	0.72862	1269.41	0.24385	1269.41	0.50512
1269.9	0.41255	1269.9	0.72875	1269.9	0.24392	1269.9	0.50521
1270.38	0.41276	1270.38	0.72893	1270.38	0.24403	1270.38	0.50536
1270.86	0.413	1270.86	0.72914	1270.86	0.24418	1270.86	0.50556
1271.34	0.41325	1271.34	0.72936	1271.34	0.24435	1271.34	0.50578
1271.82	0.41347	1271.82	0.72956	1271.82	0.24452	1271.82	0.50599
1272.31	0.41364	1272.31	0.72972	1272.31	0.24468	1272.31	0.50617
1272.79	0.41377	1272.79	0.72984	1272.79	0.2448	1272.79	0.50631
1273.27	0.41386	1273.27	0.72992	1273.27	0.24489	1273.27	0.5064
1273.75	0.41392	1273.75	0.72999	1273.75	0.24493	1273.75	0.50645
1274.23	0.41398	1274.23	0.73004	1274.23	0.24494	1274.23	0.50646
1274.72	0.41403	1274.72	0.73009	1274.72	0.2449	1274.72	0.50643
1275.2	0.41408	1275.2	0.73014	1275.2	0.24484	1275.2	0.50638
1275.68	0.41414	1275.68	0.73019	1275.68	0.24476	1275.68	0.50632
1276.16	0.41421	1276.16	0.73023	1276.16	0.24466	1276.16	0.50627
1276.64	0.41429	1276.64	0.73029	1276.64	0.24458	1276.64	0.50625
1277.13	0.41439	1277.13	0.73036	1277.13	0.2445	1277.13	0.50625
1277.61	0.41451	1277.61	0.73044	1277.61	0.24443	1277.61	0.50627
1278.09	0.41466	1278.09	0.73054	1278.09	0.24436	1278.09	0.5063
1278.57	0.41482	1278.57	0.73065	1278.57	0.24429	1278.57	0.50634
1279.06	0.41498	1279.06	0.73077	1279.06	0.24422	1279.06	0.50637
1279.54	0.41513	1279.54	0.73087	1279.54	0.24415	1279.54	0.50641
1280.02	0.41527	1280.02	0.73096	1280.02	0.24409	1280.02	0.50645
1280.5	0.41541	1280.5	0.73106	1280.5	0.24405	1280.5	0.5065
1280.98	0.41555	1280.98	0.73115	1280.98	0.24401	1280.98	0.50657
1281.47	0.41569	1281.47	0.73125	1281.47	0.24398	1281.47	0.50664
1281.95	0.41582	1281.95	0.73135	1281.95	0.24395	1281.95	0.50669
1282.43	0.41594	1282.43	0.73145	1282.43	0.24389	1282.43	0.50672
1282.91	0.41602	1282.91	0.73153	1282.91	0.24381	1282.91	0.5067
1283.39	0.41608	1283.39	0.73158	1283.39	0.24371	1283.39	0.50664
1283.88	0.41611	1283.88	0.73162	1283.88	0.2436	1283.88	0.50656
1284.36	0.41614	1284.36	0.73164	1284.36	0.24347	1284.36	0.50645
1284.84	0.41618	1284.84	0.73167	1284.84	0.24336	1284.84	0.50635
1285.32	0.41625	1285.32	0.73172	1285.32	0.24326	1285.32	0.50627
1285.81	0.41637	1285.81	0.73181	1285.81	0.24319	1285.81	0.50622
1286.29	0.41654	1286.29	0.73194	1286.29	0.24316	1286.29	0.50622
1286.77	0.41675	1286.77	0.73211	1286.77	0.24317	1286.77	0.50626
1287.25	0.41698	1287.25	0.73231	1287.25	0.24324	1287.25	0.50636
1287.73	0.41723	1287.73	0.73252	1287.73	0.24337	1287.73	0.50651
1288.22	0.41747	1288.22	0.73273	1288.22	0.24355	1288.22	0.50671
1288.7	0.41771	1288.7	0.73292	1288.7	0.24376	1288.7	0.50692
1289.18	0.41791	1289.18	0.7331	1289.18	0.24398	1289.18	0.50713
1289.66	0.41808	1289.66	0.73326	1289.66	0.24419	1289.66	0.50728
1290.14	0.41821	1290.14	0.73339	1290.14	0.24437	1290.14	0.50739
1290.63	0.41831	1290.63	0.7335	1290.63	0.24452	1290.63	0.50744
1291.11	0.41839	1291.11	0.73359	1291.11	0.24464	1291.11	0.50746
1291.59	0.41846	1291.59	0.73368	1291.59	0.24476	1291.59	0.50746
1292.07	0.41854	1292.07	0.73377	1292.07	0.24488	1292.07	0.50748
1292.56	0.41863	1292.56	0.73386	1292.56	0.24501	1292.56	0.5075
1293.04	0.41873	1293.04	0.73397	1293.04	0.24513	1293.04	0.50752
1293.52	0.41884	1293.52	0.73408	1293.52	0.24525	1293.52	0.50753
1294	0.41895	1294	0.7342	1294	0.24534	1294	0.50751
1294.48	0.41907	1294.48	0.73432	1294.48	0.24543	1294.48	0.50748
1294.97	0.41919	1294.97	0.73445	1294.97	0.24552	1294.97	0.50746
1295.45	0.41934	1295.45	0.7346	1295.45	0.24564	1295.45	0.50747
1295.93	0.41953	1295.93	0.73477	1295.93	0.24579	1295.93	0.50754
1296.41	0.41974	1296.41	0.73496	1296.41	0.24599	1296.41	0.50765
1296.89	0.41996	1296.89	0.73516	1296.89	0.2462	1296.89	0.5078
1297.38	0.42017	1297.38	0.73536	1297.38	0.24641	1297.38	0.50793
1297.86	0.42036	1297.86	0.73553	1297.86	0.24659	1297.86	0.50803
1298.34	0.4205	1298.34	0.73568	1298.34	0.24672	1298.34	0.50807
1298.82	0.42061	1298.82	0.7358	1298.82	0.24682	1298.82	0.50807
1299.31	0.42071	1299.31	0.73591	1299.31	0.24689	1299.31	0.50806
1299.79	0.42081	1299.79	0.73603	1299.79	0.24696	1299.79	0.50806
1300.27	0.42093	1300.27	0.73616	1300.27	0.24704	1300.27	0.50808
1300.75	0.42108	1300.75	0.73631	1300.75	0.24712	1300.75	0.50813
1301.23	0.42124	1301.23	0.73648	1301.23	0.2472	1301.23	0.50818
1301.71	0.42139	1301.71	0.73665	1301.71	0.24725	1301.71	0.50822
1302.2	0.42153	1302.2	0.73681	1302.2	0.24729	1302.2	0.50823
1302.68	0.42164	1302.68	0.73696	1302.68	0.2473	1302.68	0.50822
1303.16	0.42175	1303.16	0.7371	1303.16	0.2473	1303.16	0.50821
1303.64	0.42185	1303.64	0.73724	1303.64	0.2473	1303.64	0.5082
1304.13	0.42196	1304.13	0.73739	1304.13	0.2473	1304.13	0.50821
1304.61	0.42208	1304.61	0.73754	1304.61	0.24729	1304.61	0.50822
1305.09	0.42219	1305.09	0.7377	1305.09	0.24725	1305.09	0.50823
1305.57	0.4223	1305.57	0.73787	1305.57	0.24719	1305.57	0.50821
1306.05	0.42242	1306.05	0.73804	1306.05	0.24712	1306.05	0.50819
1306.54	0.42255	1306.54	0.73823	1306.54	0.24705	1306.54	0.50819
1307.02	0.42269	1307.02	0.73844	1307.02	0.24701	1307.02	0.50824
1307.5	0.42286	1307.5	0.73866	1307.5	0.247	1307.5	0.50833
1307.98	0.42303	1307.98	0.73889	1307.98	0.24701	1307.98	0.50846
1308.46	0.42317	1308.46	0.7391	1308.46	0.24701	1308.46	0.50856
1308.95	0.42325	1308.95	0.73925	1308.95	0.24696	1308.95	0.50858
1309.43	0.42325	1309.43	0.73933	1309.43	0.24681	1309.43	0.50847
1309.91	0.42318	1309.91	0.73936	1309.91	0.24657	1309.91	0.50824
1310.39	0.42308	1310.39	0.73937	1310.39	0.24626	1310.39	0.50793
1310.88	0.42302	1310.88	0.73942	1310.88	0.24596	1310.88	0.50764
1311.36	0.42305	1311.36	0.73955	1311.36	0.24572	1311.36	0.50746
1311.84	0.42323	1311.84	0.73981	1311.84	0.2456	1311.84	0.50746
1312.32	0.42355	1312.32	0.74018	1312.32	0.24562	1312.32	0.50765
1312.8	0.42394	1312.8	0.74061	1312.8	0.24576	1312.8	0.50798
1313.29	0.42432	1313.29	0.74103	1313.29	0.24595	1313.29	0.50835
1313.77	0.4246	1313.77	0.74136	1313.77	0.24611	1313.77	0.50865
1314.25	0.42474	1314.25	0.74157	1314.25	0.24619	1314.25	0.5088
1314.73	0.42472	1314.73	0.74166	1314.73	0.24616	1314.73	0.50878
1315.21	0.42461	1315.21	0.74167	1315.21	0.24603	1315.21	0.50862
1315.7	0.42446	1315.7	0.74166	1315.7	0.24585	1315.7	0.50838
1316.18	0.42436	1316.18	0.7417	1316.18	0.24566	1316.18	0.50814
1316.66	0.42436	1316.66	0.74182	1316.66	0.24553	1316.66	0.50798
1317.14	0.4245	1317.14	0.74207	1317.14	0.24549	1317.14	0.50795
1317.62	0.42478	1317.62	0.74244	1317.62	0.24558	1317.62	0.50811
1318.11	0.42517	1318.11	0.74291	1318.11	0.24583	1318.11	0.50845
1318.59	0.42563	1318.59	0.74343	1318.59	0.24624	1318.59	0.50897
1319.07	0.42611	1319.07	0.74397	1319.07	0.24675	1319.07	0.50961
1319.55	0.42653	1319.55	0.74445	1319.55	0.24733	1319.55	0.51027
1320.04	0.42684	1320.04	0.74484	1320.04	0.24788	1320.04	0.51086
1320.52	0.427	1320.52	0.74511	1320.52	0.24834	1320.52	0.51129
1321	0.42702	1321	0.74527	1321	0.24868	1321	0.51153
1321.48	0.42691	1321.48	0.74534	1321.48	0.24889	1321.48	0.51159
1321.96	0.42675	1321.96	0.74536	1321.96	0.24902	1321.96	0.51152
1322.45	0.42658	1322.45	0.74539	1322.45	0.2491	1322.45	0.51142
1322.93	0.42646	1322.93	0.74547	1322.93	0.24919	1322.93	0.51134
1323.41	0.42643	1323.41	0.74561	1323.41	0.24933	1323.41	0.51134
1323.89	0.42647	1323.89	0.74582	1323.89	0.2495	1323.89	0.51141
1324.38	0.42657	1324.38	0.74607	1324.38	0.2497	1324.38	0.51153
1324.86	0.42668	1324.86	0.74633	1324.86	0.24989	1324.86	0.51164
1325.34	0.42677	1325.34	0.74656	1325.34	0.25004	1325.34	0.51171
1325.82	0.42684	1325.82	0.74676	1325.82	0.25017	1325.82	0.51174
1326.3	0.42689	1326.3	0.74695	1326.3	0.25027	1326.3	0.51175
1326.79	0.42696	1326.79	0.74713	1326.79	0.25038	1326.79	0.51176
1327.27	0.42706	1327.27	0.74734	1327.27	0.25051	1327.27	0.51182
1327.75	0.42721	1327.75	0.74756	1327.75	0.25067	1327.75	0.51192
1328.23	0.42738	1328.23	0.74778	1328.23	0.25083	1328.23	0.51203
1328.71	0.42756	1328.71	0.748	1328.71	0.25099	1328.71	0.51215
1329.2	0.42772	1329.2	0.7482	1329.2	0.25112	1329.2	0.51224
1329.68	0.42786	1329.68	0.74837	1329.68	0.25123	1329.68	0.51232
1330.16	0.42799	1330.16	0.74852	1330.16	0.25134	1330.16	0.51239
1330.64	0.42812	1330.64	0.74865	1330.64	0.25146	1330.64	0.51249
1331.12	0.42826	1331.12	0.74878	1331.12	0.25158	1331.12	0.51261
1331.61	0.4284	1331.61	0.74888	1331.61	0.25168	1331.61	0.51272
1332.09	0.4285	1332.09	0.74892	1332.09	0.25173	1332.09	0.51277
1332.57	0.42853	1332.57	0.7489	1332.57	0.25169	1332.57	0.51273
1333.05	0.42849	1333.05	0.7488	1333.05	0.25154	1333.05	0.51255
1333.54	0.42836	1333.54	0.74861	1333.54	0.25129	1333.54	0.51224
1334.02	0.42818	1334.02	0.74838	1334.02	0.25093	1334.02	0.51183
1334.5	0.42798	1334.5	0.74812	1334.5	0.2505	1334.5	0.51135
1334.98	0.42779	1334.98	0.74785	1334.98	0.25001	1334.98	0.51082
1335.46	0.42761	1335.46	0.7476	1335.46	0.24946	1335.46	0.51026
1335.95	0.42745	1335.95	0.74737	1335.95	0.24884	1335.95	0.50964
1336.43	0.42734	1336.43	0.74717	1336.43	0.24817	1336.43	0.509
1336.91	0.42732	1336.91	0.74707	1336.91	0.24749	1336.91	0.50839
1337.39	0.42748	1337.39	0.74712	1337.39	0.24693	1337.39	0.50796
1337.87	0.42795	1337.87	0.74744	1337.87	0.24664	1337.87	0.50792
1338.36	0.42882	1338.36	0.7481	1338.36	0.24679	1338.36	0.50849
1338.84	0.43012	1338.84	0.74908	1338.84	0.24749	1338.84	0.50977
1339.32	0.43166	1339.32	0.75025	1339.32	0.24868	1339.32	0.51163
1339.8	0.43314	1339.8	0.75135	1339.8	0.25013	1339.8	0.51373
1340.29	0.43425	1340.29	0.75212	1340.29	0.25151	1340.29	0.5156
1340.77	0.4348	1340.77	0.75244	1340.77	0.25254	1340.77	0.5169
1341.25	0.43478	1341.25	0.75232	1341.25	0.25311	1341.25	0.5175
1341.73	0.43434	1341.73	0.75189	1341.73	0.25328	1341.73	0.51751
1342.21	0.43369	1342.21	0.75131	1342.21	0.25315	1342.21	0.51713
1342.69	0.43301	1342.69	0.75073	1342.69	0.25289	1342.69	0.51659
1343.18	0.43245	1343.18	0.75026	1343.18	0.25261	1343.18	0.51607
1343.66	0.43207	1343.66	0.74996	1343.66	0.25238	1343.66	0.51568
1344.14	0.43187	1344.14	0.74981	1344.14	0.25224	1344.14	0.51544
1344.62	0.43181	1344.62	0.74978	1344.62	0.25218	1344.62	0.51534
1345.11	0.43182	1345.11	0.74981	1345.11	0.25216	1345.11	0.51531
1345.59	0.43186	1345.59	0.74986	1345.59	0.25215	1345.59	0.51531
1346.07	0.43189	1346.07	0.74992	1346.07	0.25214	1346.07	0.5153
1346.55	0.43195	1346.55	0.75001	1346.55	0.25214	1346.55	0.5153
1347.03	0.43205	1347.03	0.75016	1347.03	0.25217	1347.03	0.51532
1347.52	0.43222	1347.52	0.75039	1347.52	0.25225	1347.52	0.51542
1348	0.43248	1348	0.75069	1348	0.25241	1348	0.5156
1348.48	0.4328	1348.48	0.75106	1348.48	0.25265	1348.48	0.51586
1348.96	0.43314	1348.96	0.75147	1348.96	0.25296	1348.96	0.5162
1349.44	0.43348	1349.44	0.75187	1349.44	0.25331	1349.44	0.51656
1349.93	0.43376	1349.93	0.75223	1349.93	0.25367	1349.93	0.5169
1350.41	0.43398	1350.41	0.75253	1350.41	0.25398	1350.41	0.51718
1350.89	0.43411	1350.89	0.75276	1350.89	0.25424	1350.89	0.51735
1351.37	0.43417	1351.37	0.75294	1351.37	0.2544	1351.37	0.5174
1351.86	0.43418	1351.86	0.75308	1351.86	0.25447	1351.86	0.51733
1352.34	0.43418	1352.34	0.75322	1352.34	0.25449	1352.34	0.51721
1352.82	0.43422	1352.82	0.75339	1352.82	0.25451	1352.82	0.51709
1353.3	0.43434	1353.3	0.75364	1353.3	0.25458	1353.3	0.51706
1353.78	0.43459	1353.78	0.75399	1353.78	0.25477	1353.78	0.51719
1354.27	0.43495	1354.27	0.75443	1354.27	0.25508	1354.27	0.51749
1354.75	0.43539	1354.75	0.75493	1354.75	0.25549	1354.75	0.51793
1355.23	0.43584	1355.23	0.75542	1355.23	0.25595	1355.23	0.5184
1355.71	0.43621	1355.71	0.75585	1355.71	0.25637	1355.71	0.5188
1356.19	0.43645	1356.19	0.75615	1356.19	0.25668	1356.19	0.51906
1356.68	0.43654	1356.68	0.75632	1356.68	0.25686	1356.68	0.51911
1357.16	0.43649	1357.16	0.75636	1357.16	0.25688	1357.16	0.51897
1357.64	0.43633	1357.64	0.75629	1357.64	0.25676	1357.64	0.51866
1358.12	0.4361	1358.12	0.75615	1358.12	0.25651	1358.12	0.51818
1358.61	0.43581	1358.61	0.75597	1358.61	0.25612	1358.61	0.51756
1359.09	0.43551	1359.09	0.75577	1359.09	0.25561	1359.09	0.51681
1359.57	0.43523	1359.57	0.75561	1359.57	0.25501	1359.57	0.51599
1360.05	0.43506	1360.05	0.75555	1360.05	0.25441	1360.05	0.5152
1360.53	0.43516	1360.53	0.75571	1360.53	0.25395	1360.53	0.51466
1361.02	0.43568	1361.02	0.75624	1361.02	0.25385	1361.02	0.51462
1361.5	0.43679	1361.5	0.75726	1361.5	0.25431	1361.5	0.51538
1361.98	0.4385	1361.98	0.75875	1361.98	0.25546	1361.98	0.51705
[truncated: 5,472 more rows]

## Sheet: Figure 1d
Raman
	BWO		0.9Ni/BWO		1.8Ni/BWO		2.6Ni/BWO
Wavenumber (cm-1)	Intensity	Wavenumber (cm-1)	Intensity	Wavenumber (cm-1)	Intensity	Wavenumber (cm-1)	Intensity
134.174	427.202	134.174	363.956	134.174	235.219	134.174	298.975
144.192	428.581	144.192	351.384	144.192	226.905	144.192	301.914
154.202	430.388	154.202	348.527	154.202	225.733	154.202	304.712
164.204	432.625	164.204	354.499	164.204	229.59	164.204	307.371
174.2	435.291	174.2	365.299	174.2	246.876	174.2	309.89
184.19	438.386	184.19	372.013	184.19	252.99	184.19	312.269
194.173	441.136	194.173	377.27	194.173	255.448	194.173	315.721
204.149	446.815	204.149	386.07	204.149	259.248	204.149	317.434
214.12	453.971	214.12	388.07	214.12	262.933	214.12	318.635
224.083	457.705	224.083	392.242	224.083	262.248	224.083	321.999
234.04	462.278	234.04	401.299	234.04	263.333	234.04	323.73
243.991	468.728	243.991	405.442	243.991	269.676	243.991	326.91
253.935	476.661	253.935	411.927	253.935	272.305	253.935	331.362
263.872	484.551	263.872	417.956	263.872	272.876	263.872	338.716
273.801	486.899	273.801	412.213	273.801	277.562	273.801	340.094
283.725	488.248	283.725	412.927	283.725	279.305	283.725	338.964
293.644	482.211	293.644	410.984	293.644	273.99	293.644	337.572
303.553	474.299	303.553	404.384	303.553	269.59	303.553	332.775
313.458	465.866	313.458	391.013	313.458	261.905	313.458	326.593
323.357	454.714	323.357	389.47	323.357	247.705	323.357	319.959
333.247	444.763	333.247	377.87	333.247	239.505	333.247	311.695
343.133	434.815	343.133	365.527	343.133	240.705	343.133	304.775
353.01	426.952	353.01	356.613	353.01	237.819	353.01	300.12
362.883	421.53	362.883	341.242	362.883	229.676	362.883	299.5
372.747	416.933	372.747	335.127	372.747	224.305	372.747	296.469
382.605	414.101	382.605	336.07	382.605	225.79	382.605	297.318
392.459	412.85	392.459	346.099	392.459	226.533	392.459	297.369
402.304	411.041	402.304	340.984	402.304	223.305	402.304	297.166
412.142	412.136	412.142	340.642	412.142	220.59	412.142	297.078
421.977	411.635	421.977	336.842	421.977	222.733	421.977	293.978
431.8	410.892	431.8	339.213	431.8	224.162	431.8	290.612
441.622	405.038	441.622	337.499	441.622	219.705	441.622	288.061
451.435	399.64	451.435	337.956	451.435	219.248	451.435	288.495
461.242	397.281	461.242	332.927	461.242	216.933	461.242	287.537
471.042	395.365	471.042	331.87	471.042	214.705	471.042	287.185
480.837	394.516	480.837	330.47	480.837	215.219	480.837	288.719
490.624	394.682	490.624	329.67	490.624	221.048	490.624	288.852
500.406	394.421	500.406	330.527	500.406	226.19	500.406	290.637
510.178	395.297	510.178	334.527	510.178	225.99	510.178	290.784
519.95	397.693	519.95	341.442	519.95	224.448	519.95	288.619
529.709	400.805	529.709	336.527	529.709	222.419	529.709	288.95
539.466	400.654	539.466	333.984	539.466	219.305	539.466	290.95
549.215	402.106	549.215	329.756	549.215	221.705	549.215	292.437
558.956	405.09	558.956	337.384	558.956	224.962	558.956	290.346
568.696	404.768	568.696	336.727	568.696	229.362	568.696	290.171
578.425	404.481	578.425	338.842	578.425	226.076	578.425	291.397
588.147	402.372	588.147	342.784	588.147	225.933	588.147	292.682
597.865	402.148	597.865	348.384	597.865	224.933	597.865	295.453
607.578	403.167	607.578	349.413	607.578	234.39	607.578	295.551
617.281	405.978	617.281	348.67	617.281	238.99	617.281	297.884
626.978	410.16	626.978	361.156	626.978	242.819	626.978	305.73
636.669	416.968	636.669	377.556	636.669	243.105	636.669	313.733
646.356	428.099	646.356	383.784	646.356	251.476	646.356	319.959
656.038	438.516	656.038	384.413	656.038	258.133	656.038	326.493
665.71	449.486	665.71	393.956	665.71	264.933	665.71	334.961
675.376	459.048	675.376	409.356	675.376	273.305	675.376	341.966
685.036	462.661	685.036	421.584	685.036	282.019	685.036	347.679
694.689	465.167	694.689	432.927	694.689	292.533	694.689	351.001
704.336	466.211	704.336	439.07	704.336	294.019	704.336	352.327
713.978	465.474	713.978	443.184	713.978	292.105	713.978	354.42
723.613	471.311	723.613	443.784	723.613	294.905	723.613	362.059
733.242	499.801	733.242	449.184	733.242	301.39	733.242	372.978
742.864	556.362	742.864	470.127	742.864	315.476	742.864	393.453
752.481	615.316	752.481	520.47	752.481	340.105	752.481	421.288
762.091	673.036	762.091	592.87	762.091	398.99	762.091	446.385
771.695	716.654	771.695	666.984	771.695	452.705	771.695	461.26
781.294	738.614	781.294	687.927	781.294	470.39	781.294	467.458
790.886	735.558	790.886	635.556	790.886	442.219	790.886	464.378
800.471	704.073	800.471	565.013	800.471	398.305	800.471	447.712
810.046	646.257	810.046	514.556	810.046	360.762	810.046	423.106
819.619	581.95	819.619	483.642	819.619	328.819	819.619	395.786
829.187	530.726	829.187	448.956	829.187	306.133	829.187	370.772
838.748	494.784	838.748	428.584	838.748	281.276	838.748	355.577
848.303	464.199	848.303	415.499	848.303	271.248	848.303	346.584
857.847	444.195	857.847	413.613	857.847	270.048	857.847	338.924
867.39	431.677	867.39	407.356	867.39	269.59	867.39	332.187
876.927	425.726	876.927	406.927	876.927	267.362	876.927	333.341
886.453	422.22	886.453	404.242	886.453	267.076	886.453	332.943
895.978	418.15	895.978	396.67	895.978	260.39	895.978	330.346
905.497	413.32	905.497	387.127	905.497	256.019	905.497	328.397
915.004	409.285	915.004	381.756	915.004	256.333	915.004	323.476
924.511	407.812	924.511	369.356	924.511	257.848	924.511	320.078
934.009	403.386	934.009	360.699	934.009	252.048	934.009	316.742
943.5	400.999	943.5	357.47	943.5	254.705	943.5	312.95
952.989	398.442	952.989	359.67	952.989	247.448	952.989	310.36
962.466	395.947	962.466	358.356	962.466	240.848	962.466	306.381
971.943	396.139	971.943	358.184	971.943	230.562	971.943	307.945
981.408	393.54	981.408	348.184	981.408	230.476	981.408	304.344
990.87	391.174	990.87	340.956	990.87	228.448	990.87	303.873
1000.33	391.642	1000.33	336.184	1000.33	233.219	1000.33	301.537
1009.77	391.493	1009.77	339.584	1009.77	231.362	1009.77	298.523
1019.22	392.206	1019.22	339.356	1019.22	224.019	1019.22	294.693
1028.65	390.132	1028.65	339.299	1028.65	218.762	1028.65	289.842
1038.09	389.199	1038.09	327.87	1038.09	214.79	1038.09	287.215
1047.51	387.656	1047.51	321.927	1047.51	213.276	1047.51	285.283
1056.93	387.418	1056.93	318.527	1056.93	218.219	1056.93	284.744
1066.34	387.677	1066.34	324.613	1066.34	224.19	1066.34	284.975
1075.75	383.931	1075.75	325.956	1075.75	224.219	1075.75	284.423
1085.15	382.414	1085.15	327.099	1085.15	219.276	1085.15	285.04
1094.55	383.306	1094.55	320.727	1094.55	220.419	1094.55	284.313
1103.93	383.003	1103.93	324.413	1103.93	210.648	1103.93	284.861
1113.32	381.698	1113.32	320.013	1113.32	210.476	1113.32	283.542
1122.69	384.078	1122.69	318.642	1122.69	216.819	1122.69	283.595
1132.06	382.623	1132.06	315.842	1132.06	222.99	1132.06	284.026
1141.43	380.787	1141.43	321.442	1141.43	216.848	1141.43	283.621
1150.79	380.185	1150.79	318.384	1150.79	214.476	1150.79	283.155
1160.14	379.246	1160.14	320.013	1160.14	213.648	1160.14	280.516
1169.49	377.747	1169.49	319.699	1169.49	210.876	1169.49	281.528
1178.83	377.169	1178.83	320.327	1178.83	212.19	1178.83	282.553
1188.16	377.584	1188.16	319.07	1188.16	217.162	1188.16	281.546
1197.49	375.614	1197.49	325.384	1197.49	216.79	1197.49	283.206
1206.81	375.507	1206.81	322.127	1206.81	215.619	1206.81	282.616
1216.13	377.076	1216.13	319.699	1216.13	209.933	1216.13	283.999
1225.44	376.952	1225.44	315.27	1225.44	210.362	1225.44	284.344
1234.74	378.069	1234.74	318.184	1234.74	210.876	1234.74	286.066
1244.04	379.041	1244.04	314.642	1244.04	215.905	1244.04	284.679
1253.34	378.679	1253.34	320.556	1253.34	214.476	1253.34	283.413
1262.62	378.432	1262.62	321.927	1262.62	214.448	1262.62	284.866
1271.9	378.91	1271.9	323.442	1271.9	213.762	1271.9	284.134
1281.18	378.069	1281.18	321.184	1281.18	210.362	1281.18	282.77
1290.45	375.458	1290.45	321.727	1290.45	211.048	1290.45	283.369
1299.71	376.586	1299.71	311.099	1299.71	216.362	1299.71	280.971
1308.96	374.572	1308.96	306.013	1308.96	218.962	1308.96	281.751
1318.22	374.397	1318.22	308.699	1318.22	213.905	1318.22	282.933
1327.46	374.309	1327.46	313.727	1327.46	210.076	1327.46	283.982
1336.7	372.572	1336.7	317.07	1336.7	210.848	1336.7	280.523
1345.93	372.595	1345.93	316.27	1345.93	211.762	1345.93	280.029
1355.16	373.871	1355.16	316.756	1355.16	209.876	1355.16	279.67
1364.38	375.593	1364.38	314.784	1364.38	211.276	1364.38	279.826
1373.6	375.4	1373.6	316.699	1373.6	215.105	1373.6	283.642
1382.81	376.155	1382.81	315.87	1382.81	218.019	1382.81	284.912
1392.01	378.188	1392.01	319.47	1392.01	213.076	1392.01	284.733
1401.21	377.139	1401.21	322.299	1401.21	209.048	1401.21	285.18
1410.4	377.731	1410.4	321.984	1410.4	207.99	1410.4	286.045
1419.59	377.871	1419.59	316.899	1419.59	209.676	1419.59	283.015
1428.77	376.67	1428.77	314.67	1428.77	211.762	1428.77	280.341
1437.95	377.705	1437.95	311.699	1437.95	217.219	1437.95	280.059
1447.11	377.605	1447.11	313.527	1447.11	217.819	1447.11	277.768
1456.28	377.239	1456.28	317.413	1456.28	214.59	1456.28	278.609
1465.43	377.936	1465.43	318.213	1465.43	213.19	1465.43	281.495
1474.58	380.188	1474.58	311.556	1474.58	215.362	1474.58	280.502
1483.73	381.593	1483.73	311.442	1483.73	214.962	1483.73	281.518
1492.87	381.211	1492.87	318.013	1492.87	215.533	1492.87	283.311
1502	381.752	1502	322.127	1502	218.648	1502	284.544
1511.13	381.153	1511.13	321.556	1511.13	216.305	1511.13	283.218
1520.25	381.614	1520.25	321.499	1520.25	211.648	1520.25	284.91
1529.37	380.619	1529.37	315.956	1529.37	213.876	1529.37	285.052
1538.48	378.961	1538.48	317.984	1538.48	216.562	1538.48	286.413
1547.59	377.892	1547.59	322.07	1547.59	217.79	1547.59	289.833
1556.69	379.164	1556.69	318.527	1556.69	218.048	1556.69	291.749
1565.78	379.803	1565.78	312.27	1565.78	216.19	1565.78	290.556
1574.86	377.386	1574.86	317.327	1574.86	214.819	1574.86	290.63
1583.95	376.481	1583.95	323.784	1583.95	216.99	1583.95	289.325
1593.03	375.733	1593.03	320.442	1593.03	220.19	1593.03	288.77
1602.1	374.561	1602.1	316.356	1602.1	218.962	1602.1	288.25
1611.16	375.05	1611.16	316.984	1611.16	218.133	1611.16	288.94
1620.22	374.824	1620.22	321.242	1620.22	215.505	1620.22	286.122
1629.27	375.658	1629.27	324.184	1629.27	217.448	1629.27	284.647
1638.32	377.076	1638.32	324.156	1638.32	216.819	1638.32	284.385
1647.36	378.966	1647.36	314.956	1647.36	220.162	1647.36	282.695
1656.4	378.241	1656.4	310.413	1656.4	213.133	1656.4	281.891
1665.43	376.868	1665.43	310.956	1665.43	219.705	1665.43	284.115
1674.45	377.211	1674.45	320.184	1674.45	218.333	1674.45	285.943
1683.47	374.141	1683.47	322.899	1683.47	221.476	1683.47	289.164
1692.48	372.791	1692.48	324.013	1692.48	214.848	1692.48	290.807
1701.49	373.022	1701.49	325.27	1701.49	212.048	1701.49	291.763
1710.49	372.852	1710.49	325.013	1710.49	209.448	1710.49	289.588
1719.49	374.535	1719.49	319.099	1719.49	215.819	1719.49	289.031
1728.48	376.959	1728.48	318.27	1728.48	223.962	1728.48	288.013
1737.46	376.717	1737.46	320.899	1737.46	220.819	1737.46	286.735
1746.44	376.507	1746.44	327.984	1746.44	218.133	1746.44	286.73
1755.42	375.994	1755.42	320.013	1755.42	215.362	1755.42	288.989
1764.38	375.686	1764.38	317.442	1764.38	212.248	1764.38	288.32
1773.34	373.829	1773.34	316.499	1773.34	211.305	1773.34	287.124
1782.3	373.132	1782.3	323.099	1782.3	216.676	1782.3	285.544
1791.25	371.924	1791.25	322.47	1791.25	222.333	1791.25	284.619
1800.2	371.444	1800.2	322.099	1800.2	221.848	1800.2	286.073
1809.14	373.696	1809.14	322.527	1809.14	221.419	1809.14	286.381
1818.07	374.528	1818.07	320.499	1818.07	214.819	1818.07	284.194
1827	373.43	1827	320.756	1827	214.905	1827	284.472
1835.92	374.665	1835.92	320.956	1835.92	218.333	1835.92	287.243
1844.84	374.446	1844.84	320.299	1844.84	224.876	1844.84	289.297
1853.75	372.502	1853.75	319.899	1853.75	221.533	1853.75	290.015
1862.66	371.761	1862.66	319.613	1862.66	218.762	1862.66	289.563
1871.56	372.066	1871.56	318.327	1871.56	217.476	1871.56	289.756
1880.45	372.593	1880.45	319.642	1880.45	212.676	1880.45	288.721
1889.34	373.609	1889.34	321.27	1889.34	209.419	1889.34	289.838
1898.22	374.859	1898.22	317.642	1898.22	210.39	1898.22	287.341
1907.1	372.985	1907.1	315.584	1907.1	215.39	1907.1	285.031
1915.97	371.651	1915.97	318.727	1915.97	215.762	1915.97	285.898
1924.84	370.502	1924.84	315.299	1924.84	214.219	1924.84	286.448
1933.7	368.551	1933.7	307.784	1933.7	207.333	1933.7	286.04
1942.56	365.055	1942.56	305.756	1942.56	206.619	1942.56	286.017
1951.41	365.183	1951.41	308.07	1951.41	212.419	1951.41	284.591
1960.25	365.211	1960.25	308.984	1960.25	214.99	1960.25	284.675
1969.09	364.933	1969.09	310.527	1969.09	211.562	1969.09	283.856
1977.93	364.81	1977.93	307.442	1977.93	213.705	1977.93	283.737
1986.75	363.64	1986.75	301.099	1986.75	213.562	1986.75	281.677
1995.58	361.325	1995.58	302.67	1995.58	209.362	1995.58	279.595
2004.39	361.227	2004.39	305.356	2004.39	202.933	2004.39	278.56
2013.21	361.372	2013.21	306.613	2013.21	208.133	2013.21	277.866
2022.01	360.607	2022.01	302.299	2022.01	213.048	2022.01	279.365
2030.81	360.381	2030.81	304.727	2030.81	215.819	2030.81	278.896
2039.61	360.731	2039.61	304.956	2039.61	211.076	2039.61	277.215
2048.4	361.875	2048.4	306.442	2048.4	205.733	2048.4	276.537
2057.18	363.332	2057.18	306.07	2057.18	203.248	2057.18	276.15
2065.96	364.421	2065.96	306.727	2065.96	205.048	2065.96	275.351
2074.73	363.16	2074.73	307.727	2074.73	206.733	2074.73	275.462
2083.5	363.15	2083.5	304.384	2083.5	209.533	2083.5	274.567
2092.26	364.98	2092.26	304.356	2092.26	207.848	2092.26	275.406
2101.02	364.409	2101.02	307.499	2101.02	204.048	2101.02	277.117
2109.77	363.999	2109.77	308.642	2109.77	197.962	2109.77	278.006
2118.52	365.181	2118.52	302.299	2118.52	199.019	2118.52	277.08
2127.25	365.71	2127.25	298.242	2127.25	203.219	2127.25	276.432
2135.99	366.134	2135.99	297.784	2135.99	206.676	2135.99	276.852
2144.72	365.901	2144.72	299.413	2144.72	207.733	2144.72	277.399
2153.44	365.257	2153.44	303.127	2153.44	207.676	2153.44	276.917
2162.16	363.288	2162.16	303.584	2162.16	208.133	2162.16	276.337
2170.88	362.796	2170.88	300.042	2170.88	207.733	2170.88	275.912
2179.58	362.892	2179.58	297.67	2179.58	205.962	2179.58	277.898
2188.28	360.395	2188.28	299.413	2188.28	203.59	2188.28	278.7
2196.98	360.705	2196.98	299.042	2196.98	205.962	2196.98	278.551
2205.67	361.288	2205.67	301.642	2205.67	201.248	2205.67	279.854
2214.36	360.379	2214.36	305.642	2214.36	200.648	2214.36	280.159
2223.04	359.118	2223.04	308.499	2223.04	200.905	2223.04	280.758
2231.72	358.749	2231.72	300.213	2231.72	207.39	2231.72	279.705
2240.39	357.754	2240.39	296.07	2240.39	202.819	2240.39	277.719
2249.05	357.782	2249.05	295.727	2249.05	204.59	2249.05	276.157
2257.71	359.183	2257.71	296.07	2257.71	206.162	2257.71	276.418
2266.37	360.076	2266.37	296.956	2266.37	205.133	2266.37	278.094
2275.01	360.752	2275.01	299.156	2275.01	200.676	2275.01	276.866
2283.66	361.815	2283.66	300.47	2283.66	201.105	2283.66	273.896
2292.29	363.125	2292.29	295.242	2292.29	203.419	2292.29	272.53
2300.93	363.575	2300.93	295.613	2300.93	203.476	2300.93	271.595
2309.55	362.306	2309.55	296.699	2309.55	204.59	2309.55	272.455
2318.18	361.393	2318.18	301.813	2318.18	202.133	2318.18	271.045
2326.79	359.766	2326.79	301.499	2326.79	202.819	2326.79	272.537
2335.4	359.388	2335.4	297.042	2335.4	202.676	2335.4	273.187
2344.01	359.938	2344.01	289.87	2344.01	200.048	2344.01	274.029
2352.61	358.236	2352.61	291.356	2352.61	196.305	2352.61	275.852
2361.2	359.735	2361.2	295.47	2361.2	196.733	2361.2	275.476
2369.79	357.605	2369.79	302.984	2369.79	202.848	2369.79	273.479
2378.38	356.738	2378.38	302.613	2378.38	201.99	2378.38	273.178
2386.96	354.873	2386.96	299.27	2386.96	201.933	2386.96	273.751
2395.53	353.789	2395.53	290.927	2395.53	199.876	2395.53	273.099
2404.1	353.486	2404.1	292.87	2404.1	199.419	2404.1	273.257
2412.66	354.257	2412.66	292.556	2412.66	201.933	2412.66	273.297
2421.22	355.39	2421.22	296.556	2421.22	202.619	2421.22	274.208
2429.77	355.968	2429.77	292.527	2429.77	200.848	2429.77	275.369
2438.32	355.605	2438.32	293.642	2438.32	199.19	2438.32	275.915
2446.86	358.143	2446.86	290.956	2446.86	202.048	2446.86	275.642
2455.4	356.6	2455.4	295.013	2455.4	198.733	2455.4	275.087
2463.93	357.087	2463.93	295.299	2463.93	195.419	2463.93	274.292
2472.46	356.698	2472.46	285.327	2472.46	199.248	2472.46	272.288
2480.98	357.115	2480.98	286.613	2480.98	203.276	2480.98	270.334
2489.49	356.013	2489.49	294.527	2489.49	203.248	2489.49	269.912
2498.01	355.896	2498.01	303.442	2498.01	202.333	2498.01	267.919
2506.51	355.234	2506.51	295.013	2506.51	195.305	2506.51	267.996
2515.02	353.626	2515.02	293.527	2515.02	190.705	2515.02	268.845
2523.51	353.959	2523.51	292.47	2523.51	194.676	2523.51	268.416
2532	354.812	2532	297.842	2532	200.362	2532	267.702
2540.48	353.901	2540.48	297.842	2540.48	198.105	2540.48	268.115
2548.96	354.586	2548.96	294.327	2548.96	193.676	2548.96	268.159
2557.44	354.241	2557.44	291.813	2557.44	194.333	2557.44	266.488
2565.91	353.12	2565.91	292.699	2565.91	196.905	2565.91	265.947
2574.37	352.512	2574.37	294.013	2574.37	200.819	2574.37	266.066
2582.83	352.045	2582.83	292.042	2582.83	200.019	2582.83	266.064
2591.28	350.575	2591.28	292.756	2591.28	197.505	2591.28	266.469
2599.73	350.836	2599.73	291.727	2599.73	199.819	2599.73	269.12
2608.17	352.027	2608.17	290.956	2608.17	200.59	2608.17	268.917
2616.61	352.512	2616.61	288.956	2616.61	194.162	2616.61	267.938
2625.04	352.451	2625.04	286.984	2625.04	190.39	2625.04	269.458
2633.47	354.236	2633.47	288.184	2633.47	193.648	2633.47	268.26
2641.9	353.181	2641.9	288.184	2641.9	197.619	2641.9	267.043
2650.31	352.698	2650.31	288.242	2650.31	196.533	2650.31	265.894
2658.72	352.838	2658.72	289.556	2658.72	194.876	2658.72	266.232
2667.13	353.647	2667.13	292.042	2667.13	193.133	2667.13	266.863
2675.53	353.094	2675.53	288.442	2675.53	194.019	2675.53	267.807
2683.93	354.563	2683.93	284.327	2683.93	198.162	2683.93	268.381
2692.32	353.961	2692.32	289.042	2692.32	197.219	2692.32	268.558
2700.71	352.901	2700.71	292.842	2700.71	193.648	2700.71	268.609
2709.09	352.901	2709.09	293.299	2709.09	192.333	2709.09	268.288
2717.46	351.954	2717.46	288.584	2717.46	192.733	2717.46	265.612
2725.84	349.01	2725.84	290.842	2725.84	190.933	2725.84	265.49
2734.2	348.451	2734.2	285.899	2734.2	192.733	2734.2	265.509
2742.56	349.073	2742.56	286.756	2742.56	194.333	2742.56	267.141
2750.92	348.57	2750.92	283.499	2750.92	193.305	2750.92	268.507
2759.27	347.63	2759.27	287.242	2759.27	193.39	2759.27	268.938
2767.62	348.393	2767.62	285.87	2767.62	194.076	2767.62	268.854
2775.96	349.129	2775.96	287.299	2775.96	191.305	2775.96	269.919
2784.29	349.954	2784.29	283.07	2784.29	192.762	2784.29	268.013
2792.62	351.358	2792.62	283.699	2792.62	194.505	2792.62	265.472
2800.95	351.141	2800.95	284.756	2800.95	195.162	2800.95	264.157
2809.27	351.362	2809.27	286.842	2809.27	192.676	2809.27	262.003
2817.58	352.67	2817.58	286.584	2817.58	194.448	2817.58	261.528
2825.89	352.803	2825.89	288.87	2825.89	194.705	2825.89	261.593
2834.2	351.654	2834.2	286.984	2834.2	194.448	2834.2	261.292
2842.5	353.306	2842.5	285.584	2842.5	193.562	2842.5	262.264
2850.79	352.209	2850.79	284.813	2850.79	193.419	2850.79	263.999
2859.08	351.052	2859.08	286.727	2859.08	194.819	2859.08	264.845
2867.37	350.878	2867.37	285.556	2867.37	195.219	2867.37	263.901
2875.65	350.843	2875.65	288.042	2875.65	190.59	2875.65	263.647
2883.92	351.043	2883.92	284.87	2883.92	187.105	2883.92	264.173
2892.19	351.973	2892.19	282.499	2892.19	186.476	2892.19	263.402
2900.46	354.057	2900.46	280.813	2900.46	188.39	2900.46	264.98
2908.72	352.369	2908.72	281.042	2908.72	189.905	2908.72	267.178
2916.97	352.747	2916.97	283.27	2916.97	194.162	2916.97	267.346
2925.22	352.397	2925.22	282.67	2925.22	194.762	2925.22	268.675
2933.47	349.502	2933.47	279.699	2933.47	194.219	2933.47	269.12
2941.71	348.789	2941.71	276.07	2941.71	195.105	2941.71	267.092
2949.94	350.416	2949.94	278.27	2949.94	194.562	2949.94	265.53
2958.17	351.257	2958.17	278.156	2958.17	190.505	2958.17	264.351
2966.39	352.633	2966.39	274.156	2966.39	188.962	2966.39	264.271
2974.62	354.094	2974.62	277.956	2974.62	188.676	2974.62	262.446
2982.83	353.549	2982.83	279.556	2982.83	185.848	2982.83	261.791
2991.04	349.999	2991.04	278.527	2991.04	186.19	2991.04	262.127
2999.25	348.81	2999.25	273.242	2999.25	191.533	2999.25	260.173
3007.45	346.416	3007.45	273.127	3007.45	193.076	3007.45	258.775
3015.64	345.892	3015.64	274.956	3015.64	195.248	3015.64	258.723
3023.83	346.19	3023.83	274.613	3023.83	190.99	3023.83	256.978
3032.02	345.698	3032.02	277.499	3032.02	188.905	3032.02	256.658
3040.2	344.418	3040.2	277.613	3040.2	187.648	3040.2	257.623
3048.37	344.749	3048.37	280.584	3048.37	190.962	3048.37	258.516
3056.54	345.209	3056.54	277.842	3056.54	188.19	3056.54	257.497
3064.71	344.906	3064.71	275.727	3064.71	187.133	3064.71	257.922
3072.87	344.98	3072.87	268.67	3072.87	193.362	3072.87	259.332
3081.02	344.801	3081.02	269.013	3081.02	192.962	3081.02	259.003
3089.18	344.397	3089.18	271.184	3089.18	186.048	3089.18	258.488
3097.32	344.924	3097.32	274.756	3097.32	178.705	3097.32	258.884
3105.46	344.924	3105.46	276.927	3105.46	181.733	3105.46	258.423
3113.6	343.94	3113.6	278.07	3113.6	184.19	3113.6	259.628
3121.73	344.649	3121.73	275.556	3121.73	187.733	3121.73	261.031
3129.85	345.544	3129.85	274.784	3129.85	187.833	3129.85	262.591
3137.97	346.008	3137.97	278.013	3137.97	188.962	3137.97	262.654
3146.09	347.332	3146.09	281.442	3146.09	190.776	3146.09	262.406
3154.2	347.94	3154.2	283.784	3154.2	189.505	3154.2	260.169
3162.31	347.148	3162.31	283.842	3162.31	186.805	3162.31	258.577
3170.41	347.474	3170.41	280.356	3170.41	189.105	3170.41	256.796
3178.51	348.619	3178.51	274.013	3178.51	193.933	3178.51	256.385
3186.6	347.789	3186.6	272.842	3186.6	193.133	3186.6	257.523
3194.69	346.859	3194.69	274.527	3194.69	189.59	3194.69	257.64
3202.77	346.353	3202.77	279.356	3202.77	190.705	3202.77	258.047
3210.85	344.001	3210.85	279.699	3210.85	188.762	3210.85	259.518
3218.92	342.25	3218.92	276.956	3218.92	186.419	3218.92	261.402
3226.99	343.53	3226.99	272.813	3226.99	188.448	3226.99	262.073
3235.05	341.686	3235.05	274.184	3235.05	188.962	3235.05	260.973
3243.11	341.616	3243.11	274.642	3243.11	188.076	3243.11	261.148
3251.16	343.316	3251.16	274.356	3251.16	188.362	3251.16	258.817
3259.21	345.465	3259.21	271.442	3259.21	188.79	3259.21	258.225
3267.25	343.899	3267.25	267.899	3267.25	186.619	3267.25	257.406
3275.29	344.297	3275.29	263.356	3275.29	184.648	3275.29	256.385
3283.33	343.752	3283.33	264.784	3283.33	188.962	3283.33	257.383
3291.36	341.271	3291.36	269.87	3291.36	189.648	3291.36	258.978
3299.38	341.26	3299.38	272.213	3299.38	191.848	3299.38	260.227
3307.4	342.097	3307.4	272.584	3307.4	185.99	3307.4	259.448
3315.41	339.926	3315.41	274.27	3315.41	182.848	3315.41	259.516
3323.43	340.547	3323.43	277.327	3323.43	185.362	3323.43	259.476
3331.43	342.325	3331.43	277.127	3331.43	189.99	3331.43	257.166
3339.43	343.362	3339.43	275.356	3339.43	190.59	3339.43	257.539
3347.43	341.91	3347.43	274.613	3347.43	190.505	3347.43	257.197
3355.42	342.612	3355.42	272.156	3355.42	191.648	3355.42	257.609
3363.4	341.255	3363.4	274.042	3363.4	183.533	3363.4	258.616
3371.39	340.344	3371.39	273.899	3371.39	178.819	3371.39	260.558
3379.36	341.775	3379.36	270.156	3379.36	183.19	3379.36	259.183
3387.33	341.451	3387.33	265.899	3387.33	188.79	3387.33	258.922
3395.3	341.402	3395.3	269.584	3395.3	190.105	3395.3	260.281
3403.26	343.651	3403.26	271.642	3403.26	192.133	3403.26	259.891
3411.22	345.355	3411.22	274.727	3411.22	189.105	3411.22	259.311
3419.17	345.693	3419.17	273.956	3419.17	182.105	3419.17	259.082
3427.12	346.155	3427.12	272.127	3427.12	183.362	3427.12	258.504
3435.06	346.477	3435.06	268.756	3435.06	188.248	3435.06	258.737
3443	344.234	3443	270.756	3443	187.733	3443	259.866
3450.94	344.178	3450.94	272.727	3450.94	183.905	3450.94	260.539
3458.87	343.691	3458.87	272.127	3458.87	186.562	3458.87	259.623
3466.79	341.348	3466.79	273.956	3466.79	186.905	3466.79	260.316
3474.71	340.975	3474.71	271.384	3474.71	192.448	3474.71	260.215
3482.63	342.057	3482.63	275.47	3482.63	185.705	3482.63	259.383
3490.53	341.581	3490.53	273.384	3490.53	182.733	3490.53	260.835
3498.44	342.031	3498.44	275.299	3498.44	181.79	3498.44	261.201
3506.34	343.146	3506.34	271.556	3506.34	187.819	3506.34	260.945
3514.24	343.09	3514.24	277.927	3514.24	182.79	3514.24	261.707
3522.13	342.365	3522.13	272.556	3522.13	180.448	3522.13	260.255
3530.02	344.311	3530.02	266.442	3530.02	182.99	3530.02	259.05
3537.9	344.178	3537.9	264.956	3537.9	184.99	3537.9	257.397
3545.78	343.91	3545.78	269.299	3545.78	188.419	3545.78	256.201
3553.65	344.91	3553.65	271.756	3553.65	186.619	3553.65	254.558
3561.52	344.393	3561.52	274.299	3561.52	183.962	3561.52	253.05
3569.38	344.003	3569.38	277.242	3569.38	184.676	3569.38	253.152
3577.24	344.239	3577.24	272.556	3577.24	188.505	3577.24	254.241
3585.09	342.367	3585.09	268.613	3585.09	188.848	3585.09	255.003
3592.94	342.351	3592.94	269.013	3592.94	185.848	3592.94	256.346
3600.79	343.071	3600.79	274.327	3600.79	190.648	3600.79	256.56
3608.63	343.09	3608.63	277.356	3608.63	186.362	3608.63	258.716
3616.46	342.304	3616.46	275.642	3616.46	183.905	3616.46	259.418
3624.29	343.372	3624.29	273.156	3624.29	182.505	3624.29	259.919
3632.12	343.167	3632.12	271.87	3632.12	182.333	3632.12	258.528
3639.94	340.836	3639.94	266.27	3639.94	180.019	3639.94	257.064
3647.76	339.824	3647.76	263.442	3647.76	183.076	3647.76	255.08
3655.57	339.735	3655.57	270.413	3655.57	186.733	3655.57	256.115
3663.38	338.915	3663.38	278.327	3663.38	183.99	3663.38	255.709
3671.18	340.528	3671.18	276.013	3671.18	183.476	3671.18	255.15
3678.98	340.575	3678.98	267.527	3678.98	186.619	3678.98	255.281
3686.78	339.255	3686.78	265.099	3686.78	185.962	3686.78	255.565
3694.57	339.479	3694.57	267.956	3694.57	184.048	3694.57	255.278
3702.35	340.001	3702.35	269.27	3702.35	182.505	3702.35	254.847
3710.13	339.654	3710.13	268.842	3710.13	183.848	3710.13	254.271
3717.91	339.111	3717.91	267.442	3717.91	182.39	3717.91	254.309
3725.68	340.09	3725.68	262.27	3725.68	180.048	3725.68	253.413
3733.44	340.98	3733.44	264.356	3733.44	178.99	3733.44	254.038
3741.2	342.169	3741.2	267.87	3741.2	182.619	3741.2	254.896
3748.96	343.815	3748.96	272.984	3748.96	187.162	3748.96	254.7
3756.72	342.204	3756.72	267.927	3756.72	189.076	3756.72	255.73
3764.46	340.766	3764.46	270.184	3764.46	184.305	3764.46	255.744
3772.21	341.157	3772.21	269.356	3772.21	186.59	3772.21	255.789
3779.95	341.108	3779.95	266.984	3779.95	188.048	3779.95	255.544
3787.68	339.689	3787.68	262.727	3787.68	187.39	3787.68	255.518
3795.41	338.836	3795.41	260.899	3795.41	181.39	3795.41	255.884
3803.14	339.537	3803.14	267.927	3803.14	181.505	3803.14	254.218
3810.86	338.756	3810.86	269.527	3810.86	181.276	3810.86	252.64
3818.57	339.297	3818.57	270.042	3818.57	182.248	3818.57	252.169
3826.28	339.899	3826.28	264.642	3826.28	184.19	3826.28	251.57
3833.99	338.906	3833.99	266.67	3833.99	183.133	3833.99	252.791
3841.7	340.514	3841.7	268.213	3841.7	182.905	3841.7	253.938
3849.39	343.495	3849.39	268.956	3849.39	183.39	3849.39	254.884
3857.09	344.202	3857.09	269.813	3857.09	182.905	3857.09	255.362
3864.78	342.334	3864.78	273.927	3864.78	181.648	3864.78	256.691
3872.46	342.558	3872.46	270.842	3872.46	183.333	3872.46	256.882
3880.14	343.544	3880.14	269.384	3880.14	179.733	3880.14	256.08
3887.82	342.682	3887.82	267.413	3887.82	178.105	3887.82	255.22
3895.49	341.327	3895.49	271.013	3895.49	182.762	3895.49	254.602
3903.15	340.015	3903.15	268.67	3903.15	186.019	3903.15	255.891
3910.82	339.311	3910.82	268.727	3910.82	180.933	3910.82	257.332
3918.47	340.654	3918.47	268.327	3918.47	181.448	3918.47	258.269
3926.13	342.989	3926.13	265.813	3926.13	183.476	3926.13	257.313
3933.78	341.852	3933.78	262.984	3933.78	184.048	3933.78	258.075
3941.42	341.199	3941.42	260.87	3941.42	184.276	3941.42	257.842
3949.06	341.633	3949.06	268.527	3949.06	188.619	3949.06	256.607
3956.7	341.437	3956.7	269.042	3956.7	189.676	3956.7	255.726
3964.33	341.062	3964.33	271.556	3964.33	186.619	3964.33	254.441
3971.95	340.111	3971.95	262.499	3971.95	184.19	3971.95	253.702
3979.57	340.055	3979.57	264.613	3979.57	182.248	3979.57	253.588
3987.19	341.437	3987.19	264.156	3987.19	186.448	3987.19	255.637
3994.81	341.883	3994.81	273.299	3994.81	186.562	3994.81	255.367
4002.41	342.529	4002.41	272.327	4002.41	187.933	4002.41	254.828
4010.02	343.375	4010.02	274.156	4010.02	186.219	4010.02	254.022
4017.62	344.423	4017.62	271.699	4017.62	183.048	4017.62	252.947
4025.21	345.67	4025.21	265.527	4025.21	178.733	4025.21	251.605

## Sheet: Figure 2h
Line profile
	Ov
Position	Intensity
m	Counts
0	-5229.38
1.35528e-11	-4015.26
2.71057e-11	-2690.77
4.06585e-11	-1312.64
5.42113e-11	37.4003
6.77642e-11	1155.51
8.1317e-11	1217.83
9.48698e-11	205.219
1.08423e-10	-1587.85
1.21975e-10	-3464.1
1.35528e-10	-5302.18
1.49081e-10	-6604.98
1.62634e-10	-7200.11
1.76187e-10	-7691.74
1.8974e-10	-8459.44
2.03292e-10	-9376.7
2.16845e-10	-9619.84
2.30398e-10	-9382.86
2.43951e-10	-9618.31
2.57504e-10	-8903.06
2.71057e-10	-8216.47
2.8461e-10	-8101.73
2.98162e-10	-7096.25
3.11715e-10	-5912.36
3.25268e-10	-5413.48
3.38821e-10	-5898.9
3.52374e-10	-7125.94
3.65927e-10	-8165.63
3.79479e-10	-9480.3
3.93032e-10	-10080.4
4.06585e-10	-9558.09
4.20138e-10	-8568.41
4.33691e-10	-7659.5
4.47243e-10	-6900.6
4.60796e-10	-5721.55
4.74349e-10	-4139.84
4.87902e-10	-3069.44
5.01455e-10	-3146.98
5.15008e-10	-3580.34
5.2856e-10	-4058.72
5.42113e-10	-4229.97
5.55666e-10	-4004
5.69219e-10	-3522.69
5.82772e-10	-2630.64
5.96325e-10	-1717.59
6.09877e-10	-976.125
6.2343e-10	-548.656
6.36983e-10	-1893.68
6.50536e-10	-3919.19
6.64089e-10	-5369.2
6.77642e-10	-6643.11
6.91194e-10	-8259.57
7.04747e-10	-9483.4
7.183e-10	-10049
7.31853e-10	-10322.2
7.45406e-10	-10781.5
7.58959e-10	-11720
7.72511e-10	-11892.4
7.86064e-10	-12845.9
7.99617e-10	-14548.1
8.1317e-10	-15875.3
8.26723e-10	-16777.9
8.40276e-10	-17077.2
8.53828e-10	-16980.7
8.67381e-10	-16754.8
8.80934e-10	-16108.7
8.94487e-10	-15809
9.0804e-10	-16020
9.21593e-10	-17097.1
9.35145e-10	-18779.7
9.48698e-10	-19835.8
9.62251e-10	-19444.2
9.75804e-10	-18571.8
9.89357e-10	-17781.7
1.00291e-09	-17049.3
1.01646e-09	-15796.5
1.03001e-09	-14443.2
1.04357e-09	-13165.5
1.05712e-09	-12193.6
1.07067e-09	-11566
1.08423e-09	-10614.2
1.09778e-09	-9574.86
1.11133e-09	-8429.74
1.12489e-09	-7202.98
1.13844e-09	-6525.72
1.15199e-09	-5765.18
1.16554e-09	-4527.12
1.1791e-09	-3783.9
1.19265e-09	-4002.79
1.2062e-09	-4732.77
1.21975e-09	-6528.39
1.23331e-09	-8321.58
1.24686e-09	-9665.9
1.26041e-09	-9927.42
1.27397e-09	-9147.15
1.28752e-09	-7945.14
1.30107e-09	-6886.96
1.31463e-09	-6444.64
1.32818e-09	-5802.55
1.34173e-09	-4722.89
1.35528e-09	-4161.73
1.36884e-09	-3149.78
1.38239e-09	-2827.69
1.39594e-09	-2644.6
1.4095e-09	-1536.76
1.42305e-09	-279.331
1.4366e-09	669.875
1.45015e-09	2012.4
1.46371e-09	3280.44
1.47726e-09	3751.87
1.49081e-09	3119.03
1.50436e-09	1737.21
1.51792e-09	319.676
1.53147e-09	-736.106
1.54502e-09	-837.334
1.55858e-09	-569.024
1.57213e-09	-422.117
1.58568e-09	-397.523
1.59923e-09	-420.512
1.61279e-09	-614.08
1.62634e-09	-1120.42
1.63989e-09	-785.568
1.65344e-09	-899.093
1.667e-09	-2144.63
1.68055e-09	-3355.49
1.6941e-09	-3570.17
1.70766e-09	-2848.44
1.72121e-09	-2191.75
1.73476e-09	-1226.67
1.74832e-09	-487.62
1.76187e-09	-451.716
1.77542e-09	-1271.14
1.78897e-09	-1800.52
1.80253e-09	-2117
1.81608e-09	-2445.3
1.82963e-09	-2309.89
1.84318e-09	-2228.85
1.85674e-09	-2577.82
1.87029e-09	-2383.49
1.88384e-09	-1835.19
1.8974e-09	-1441.95
1.91095e-09	-1472.83

## Sheet: Figure 2i
Line profile
	Ni/W
Position	Intensity
m	Counts
0	-8727.44
1.35528e-11	-5974.08
2.71057e-11	-1151.38
4.06585e-11	5740.07
5.42113e-11	14472.2
6.77642e-11	24452.5
8.1317e-11	31340.1
9.48698e-11	34750.8
1.08423e-10	36119.5
1.21975e-10	35149.8
1.35528e-10	30800.7
1.49081e-10	24182.2
1.62634e-10	16059.8
1.76187e-10	8453.95
1.8974e-10	3227.8
2.03292e-10	-1602.44
2.16845e-10	-4570.34
2.30398e-10	-5592.37
2.43951e-10	-5564.47
2.57504e-10	-6465.4
2.71057e-10	-6189.37
2.8461e-10	-3314.34
2.98162e-10	1051.14
3.11715e-10	6146.94
3.25268e-10	11332.5
3.38821e-10	17280
3.52374e-10	24382.3
3.65927e-10	31031.8
3.79479e-10	35650.6
3.93032e-10	36058.9
4.06585e-10	32467
4.20138e-10	27450.8
4.33691e-10	19426.1
4.47243e-10	10777.5
4.60796e-10	4283.23
4.74349e-10	-2608.73
4.87902e-10	-6902.49
5.01455e-10	-10465.7
5.15008e-10	-12880
5.2856e-10	-13606.3
5.42113e-10	-13204.3
5.55666e-10	-11827.3
5.69219e-10	-9270.2
5.82772e-10	-4916.21
5.96325e-10	641.962
6.09877e-10	7875.66
6.2343e-10	15956.4
6.36983e-10	23118.6
6.50536e-10	28766.4
6.64089e-10	32239.7
6.77642e-10	33480.7
6.91194e-10	32744.8
7.04747e-10	28858.6
7.183e-10	21489.8
7.31853e-10	13879.5
7.45406e-10	8571.01
7.58959e-10	4009.95
7.72511e-10	90.9795
7.86064e-10	-2608.42
7.99617e-10	-5623.47
8.1317e-10	-8998.45
8.26723e-10	-10709.6
8.40276e-10	-11430.6
8.53828e-10	-9502.06
8.67381e-10	-5653.59
8.80934e-10	-430.188
8.94487e-10	5778.48
9.0804e-10	12287.1
9.21593e-10	18119
9.35145e-10	23248.9
9.48698e-10	26615.7
9.62251e-10	27111.9
9.75804e-10	24453.5
9.89357e-10	19598.9
1.00291e-09	13967.4
1.01646e-09	7612.92
1.03001e-09	1803.38
1.04357e-09	-2574.78
1.05712e-09	-6643.1
1.07067e-09	-9557.13
1.08423e-09	-11652.6
1.09778e-09	-11498
1.11133e-09	-9907.58
1.12489e-09	-7714.63
1.13844e-09	-5140.74
1.15199e-09	-1268.15
1.16554e-09	3735
1.1791e-09	9329.19
1.19265e-09	15943.1
1.2062e-09	23431.9
1.21975e-09	29743.4
1.23331e-09	34062.4
1.24686e-09	35497.1
1.26041e-09	32890.2
1.27397e-09	26809.9
1.28752e-09	17756.8
1.30107e-09	10188.6
1.31463e-09	3514.12
1.32818e-09	-1566.09
1.34173e-09	-5558.03
1.35528e-09	-8578.58
1.36884e-09	-9725.58
1.38239e-09	-10191.4
1.39594e-09	-9240.26
1.4095e-09	-6598.14
1.42305e-09	-3363.58
1.4366e-09	973.619
1.45015e-09	6914.53
1.46371e-09	13166.9
1.47726e-09	21716
1.49081e-09	28448
1.50436e-09	35634.8
1.51792e-09	37817.6
1.53147e-09	35752.8
1.54502e-09	31267.1
1.55858e-09	25145.1
1.57213e-09	18482.9
1.58568e-09	11026.8
1.59923e-09	4515.85
1.61279e-09	345.703
1.62634e-09	-1841.76
1.63989e-09	-3249.89
1.65344e-09	-3845.79
1.667e-09	-3910.31
1.68055e-09	-3394.26
1.6941e-09	-771.989
1.70766e-09	3046.12
1.72121e-09	4551.37
1.73476e-09	11057.8
1.74832e-09	16328
1.76187e-09	22763.1
1.77542e-09	29260.2
1.78897e-09	32761.5
1.80253e-09	34900.6
1.81608e-09	36403.9
1.82963e-09	33236.9
1.84318e-09	26397.9
1.85674e-09	19092.9
1.87029e-09	11851.5
1.88384e-09	6031.08
1.8974e-09	927.098
1.91095e-09	-1451.16
1.9245e-09	-2523.07
1.93805e-09	-2617.84

## Sheet: Figure 3a
W4f XPS
BWO							0.9Ni/BWO									1.8Ni/BWO									2.6Ni/BWO
binding energy/eV	intensity	intensity	intensity	intensity	intensity		binding energy/eV	intensity	intensity	intensity	intensity	intensity	intensity	intensity		binding energy/eV	intensity	intensity	intensity	intensity	intensity	intensity	intensity		binding energy/eV	intensity	intensity	intensity	intensity	intensity	intensity	intensity
48.9	4637.54	0	0	0	4637.54		48.6	4649.06	0	0	0	0	0	4649.06		48.3	4750.28	0	0	0	0	0	4750.28		48.8	4577.2	0	0	0	0	0	4577.2
48.8	4499.42	0	0	0	4499.42		48.5	4603.17	0	0	0	0	0	4603.17		48.2	4702.87	0	0	0	0	0	4702.87		48.7	4741.29	0	0	0	0	0	4741.29
48.7	4523.52	0	0	0	4523.52		48.4	4518.29	0	0	0	0	0	4518.29		48.1	4696.18	0	0	0	0	0	4696.18		48.6	4625.1	0	0	0	0	0	4625.1
48.6	4388.75	0	0	0	4388.75		48.3	4614.02	0	0	0	0	0	4614.02		48	4669.06	0	0	0	0	0	4669.06		48.5	4523.45	0	0	0	0	0	4523.45
48.5	4490.99	0	0	0	4490.99		48.2	4551.81	0	0	0	0	0	4551.81		47.9	4747.3	0	0	0	0	0	4747.3		48.4	4570.64	0	0	0	0	0	4570.64
48.4	4471.43	0	0	0	4471.43		48.1	4540.2	0	0	0	0	0	4540.2		47.8	4769.01	0	0	0	0	0	4769.01		48.3	4457.22	0	0	0	0	0	4457.22
48.3	4551.36	0	0	0	4551.36		48	4555.15	0	0	0	0	0	4555.15		47.7	4684.19	0	0	0	0	0	4684.19		48.2	4592.13	0	0	0	0	0	4592.13
48.2	4250.54	0	0	0	4250.54		47.9	4536	0	0	0	0	0	4536		47.6	4803.51	0	0	0	0	0	4803.51		48.1	4579.53	0	0	0	0	0	4579.53
48.1	4471.2	0	0	0	4471.2		47.8	4500.72	0	0	0	0	0	4500.72		47.5	4646.45	0	0	0	0	0	4646.45		48	4658.31	0	0	0	0	0	4658.31
48	4423.53	0	0	0	4423.53		47.7	4514.26	0	0	0	0	0	4514.26		47.4	4636.73	0	0	0	0	0	4636.73		47.9	4442.69	0	0	0	0	0	4442.69
47.9	4471.83	0	0	0	4471.83		47.6	4503.24	0	0	0	0	0	4503.24		47.3	4723.85	0	0	0	0	0	4723.85		47.8	4482.26	0	0	0	0	0	4482.26
47.8	4467.35	0	0	0	4467.35		47.5	4568.9	0	0	0	0	0	4568.9		47.2	4713.75	0	0	0	0	0	4713.75		47.7	4455.21	0	0	0	0	0	4455.21
47.7	4493.87	0	0	0	4493.87		47.4	4530.49	0	0	0	0	0	4530.49		47.1	4704.53	0	0	0	0	0	4704.53		47.6	4578.25	0	0	0	0	0	4578.25
47.6	4325.91	0	0	0	4325.91		47.3	4454.09	0	0	0	0	0	4454.09		47	4682.26	0	0	0	0	0	4682.26		47.5	4614.56	0	0	0	0	0	4614.56
47.5	4305.56	0	0	0	4305.56		47.2	4473.98	0	0	0	0	0	4473.98		46.9	4608.89	0	0	0	0	0	4608.89		47.4	4380.52	0	0	0	0	0	4380.52
47.4	4370.97	0	0	0	4370.97		47.1	4630.67	0	0	0	0	0	4630.67		46.8	4637.68	0	0	0	0	0	4637.68		47.3	4413.16	0	0	0	0	0	4413.16
47.3	4458.07	0	0	0	4458.07		47	4572.78	0	0	0	0	0	4572.78		46.7	4680.1	0	0	0	0	0	4680.1		47.2	4386.1	0	0	0	0	0	4386.1
47.2	4443.73	0	0	0	4443.73		46.9	4432.92	0	0	0	0	0	4432.92		46.6	4613.16	0	0	0	0	0	4613.16		47.1	4449.63	0	0	0	0	0	4449.63
47.1	4541.17	0	0	0	4541.17		46.8	4450.86	0	0	0	0	0	4450.86		46.5	4613.15	0	0	0	0	0	4613.15		47	4357.64	0	0	0	0	0	4357.64
47	4544.73	0	0	0	4544.73		46.7	4426.11	0	0	0	0	0	4426.11		46.4	4692.67	0	0	0	0	0	4692.67		46.9	4412.83	0	0	0	0	0	4412.83
46.9	4468.87	0	0	0	4468.87		46.6	4467.85	0	0	0	0	0	4467.85		46.3	4705.89	0	0	0	0	0	4705.89		46.8	4279.36	0	0	0	0	0	4279.36
46.8	4346.43	0	0	0	4346.43		46.5	4518.82	0	0	0	0	0	4518.82		46.2	4534.47	0	0	0	0	0	4534.47		46.7	4241.68	0	0	0	0	0	4241.68
46.7	4357.57	0	0	0	4357.57		46.4	4364.12	0	0	0	0	0	4364.12		46.1	4478.65	0	0	0	0	0	4478.65		46.6	4292.23	0	0	0	0	0	4292.23
46.6	4362.57	0	0	0	4362.57		46.3	4355.54	0	0	0	0	0	4355.54		46	4523.65	0	0	0	0	0	4523.65		46.5	4371.63	0	0	0	0	0	4371.63
46.5	4555.07	0	0	0	4555.07		46.2	4398.92	0	0	0	0	0	4398.92		45.9	4400.12	0	0	0	0	0	4400.12		46.4	4372.96	0	0	0	0	0	4372.96
46.4	4321.12	0	0	0	4321.12		46.1	4380.83	0	0	0	0	0	4380.83		45.8	4494.3	0	0	0	0	0	4494.3		46.3	4429.32	0	0	0	0	0	4429.32
46.3	4331.02	0	0	0	4331.02		46	4264.68	0	0	0	0	0	4264.68		45.7	4456.04	0	0	0	0	0	4456.04		46.2	4255.1	0	0	0	0	0	4255.1
46.2	4348.05	0	0	0	4348.05		45.9	4180.29	0	0	0	0	0	4180.29		45.6	4501.74	0	0	0	0	0	4501.74		46.1	4379.83	0	0	0	0	0	4379.83
46.1	4380.19	0	0	0	4380.19		45.8	4272.34	0	0	0	0	0	4272.34		45.5	4501.51	0	0	0	0	0	4501.51		46	4381.46	0	0	0	0	0	4381.46
46	4214.58	0	0	0	4214.58		45.7	4406.26	0	0	0	0	0	4406.26		45.4	4607.37	0	0	0	0	0	4607.37		45.9	4332.12	0	0	0	0	0	4332.12
45.9	4259.68	0	0	0	4259.68		45.6	4306	0	0	0	0	0	4306		45.3	4622.85	0	0	0	0	0	4622.85		45.8	4276.53	0	0	0	0	0	4276.53
45.8	4251.01	0	0	0	4251.01		45.5	4331.25	0	0	0	0	0	4331.25		45.2	4544.39	0	0	0	0	0	4544.39		45.7	4243.02	0	0	0	0	0	4243.02
45.7	4275.9	0	0	0	4275.9		45.4	4284.33	0	0	0	0	0	4284.33		45.1	4540.42	0	0	0	0	0	4540.42		45.6	4326.29	0	0	0	0	0	4326.29
45.6	4219.97	0	0	0	4219.97		45.3	4253.09	0	0	0	0	0	4253.09		45	4628.31	0	0	0	0	0	4628.31		45.5	4336.12	0	0	0	0	0	4336.12
45.5	4223.6	0	0	0	4223.6		45.2	4219.46	0	0	0	0	0	4219.46		44.9	4549.59	0	0	0	0	0	4549.59		45.4	4276.62	0	0	0	0	0	4276.62
45.4	4242.75	0	0	0	4242.75		45.1	4236.64	0	0	0	0	0	4236.64		44.8	4544.28	0	0	0	0	0	4544.28		45.3	4291.4	0	0	0	0	0	4291.4
45.3	4253.27	0	0	0	4253.27		45	4255.03	0	0	0	0	0	4255.03		44.7	4577.97	0	0	0	0	0	4577.97		45.2	4479.74	0	0	0	0	0	4479.74
45.2	4184.83	0	0	0	4184.83		44.9	4210.49	0	0	0	0	0	4210.49		44.6	4518.38	0	0	0	0	0	4518.38		45.1	4401.35	0	0	0	0	0	4401.35
45.1	4230.34	0	0	0	4230.34		44.8	4336.95	0	0	0	0	0	4336.95		44.5	4472.35	0	0	0	0	0	4472.35		45	4348.57	0	0	0	0	0	4348.57
45	4245.85	0	0	0	4245.85		44.7	4252.76	0	0	0	0	0	4252.76		44.4	4433.32	0	0	0	0	0	4433.32		44.9	4351.31	0	0	0	0	0	4351.31
44.9	4156.95	0	0	0	4156.95		44.6	4355.37	0	0	0	0	0	4355.37		44.3	4356.28	0	0	0	0	0	4356.28		44.8	4416.54	0	0	0	0	0	4416.54
44.8	4101.89	0	0	0	4101.89		44.5	4380.42	0	0	0	0	0	4380.42		44.2	4533.02	0	0	0	0	0	4533.02		44.7	4451.61	0	0	0	0	0	4451.61
44.7	4075.09	0	0	0	4075.09		44.4	4302.1	0	0	0	0	0	4302.1		44.1	4536.35	0	0	0	0	0	4536.35		44.6	4378.8	0	0	0	0	0	4378.8
44.6	4142.61	0	0	0	4142.61		44.3	4302.44	0	0	0	0	0	4302.44		44	4474.01	0	0	0	0	0	4474.01		44.5	4273.62	0	0	0	0	0	4273.62
44.5	3969.6	0	0	0	3969.6		44.2	4233.16	0	0	0	0	0	4233.16		43.9	4340.68	0	0	0	0	0	4340.68		44.4	4280.67	0	0	0	0	0	4280.67
44.4	4047.48	0	0	0	4047.48		44.1	4192	0	0	0	0	0	4192		43.8	4455.63	0	0	0	0	0	4455.63		44.3	4287.6	0	0	0	0	0	4287.6
44.3	4155.38	0	0	0	4155.38		44	4179.39	0	0	0	0	0	4179.39		43.7	4459.82	0	0	0	0	0	4459.82		44.2	4351.87	0	0	0	0	0	4351.87
44.2	4083.66	0	0	0	4083.66		43.9	4229.31	0	0	0	0	0	4229.31		43.6	4385.1	0	0	0	0	0	4385.1		44.1	4383.7	0	0	0	0	0	4383.7
44.1	4061.9	0	0	0	4061.9		43.8	4252.84	0	0	0	0	0	4252.84		43.5	4471.43	0	0	0	0	0	4471.43		44	4180.76	0	0	0	0	0	4180.76
44	4055.71	0	0	0	4055.71		43.7	4211.15	0	0	0	0	0	4211.15		43.4	4601.4	0	0	0	0	0	4601.4		43.9	4255.93	0	0	0	0	0	4255.93
43.9	3932.67	0	0	0	3932.67		43.6	4178.56	0	0	0	0	0	4178.56		43.3	4484.55	0	0	0	0	0	4484.55		43.8	4280.09	0	0	0	0	0	4280.09
43.8	3920.64	0	0	0	3920.64		43.5	4222.81	0	0	0	0	0	4222.81		43.2	4562.02	0	0	0	0	0	4562.02		43.7	4176.31	0	0	0	0	0	4176.31
43.7	3929.6	0	0	0	3929.6		43.4	4139.89	0	0	0	0	0	4139.89		43.1	4620.38	0	0	0	0	0	4620.38		43.6	4306.21	0	0	0	0	0	4306.21
43.6	3994.7	0	0	0	3994.7		43.3	4209.92	0	0	0	0	0	4209.92		43	4677.23	0	0	0	0	0	4677.23		43.5	4201.82	0	0	0	0	0	4201.82
43.5	3965.99	0	0	0	3965.99		43.2	4145.15	0	0	0	0	0	4145.15		42.9	4604.61	0	0	0	0	0	4604.61		43.4	4235.79	0	0	0	0	0	4235.79
43.4	3837.22	0	0	0	3837.22		43.1	4376.76	0	0	0	0	0	4376.76		42.8	4627.39	0	0	0	0	0	4627.39		43.3	4387.17	0	0	0	0	0	4387.17
43.3	3882.52	0	0	0	3882.52		43	4412.36	0	0	0	0	0	4412.36		42.7	4693.51	0	0	0	0	0	4693.51		43.2	4283.45	0	0	0	0	0	4283.45
43.2	3916.82	0	0	0	3916.82		42.9	4616.42	0	0	0	0	0	4616.42		42.6	4860.26	0	0	0	0	0	4860.26		43.1	4268.5	0	0	0	0	0	4268.5
43.1	3882.63	0	0	0	3882.63		42.8	4516.05	0	0	0	0	0	4516.05		42.5	4977.01	0	0	0	0	0	4977.01		43	4446.54	0	0	0	0	0	4446.54
43	3958.69	0	0	0	3958.69		42.7	4491.41	0	0	0	0	0	4491.41		42.4	5035.35	0	0	0	0	0	5035.35		42.9	4424.63	0	0	0	0	0	4424.63
42.9	4145.6	0	0	0	4145.6		42.6	4617.15	0	0	0	0	0	4617.15		42.3	5163.53	0	0	0	0	0	5163.53		42.8	4634.03	0	0	0	0	0	4634.03
42.8	4125.39	0	0	0	4125.39		42.5	4681.37	0	0	0	0	0	4681.37		42.2	5371.45	0	0	0	0	0	5371.45		42.7	4509.37	0	0	0	0	0	4509.37
42.7	4195.11	0	0	0	4195.11		42.4	4624.65	0	0	0	0	0	4624.65		42.1	5464.8	0	0	0	0	0	5464.8		42.6	4566.02	0	0	0	0	0	4566.02
42.6	4204.42	0	0	0	4204.42		42.3	4811.83	0	0	0	0	0	4811.83		42	5517.92	0	0	0	0	0	5517.92		42.5	4749.1	0	0	0	0	0	4749.1
42.5	4261.03	0	0	0	4261.03		42.2	4818.61	0	0	0	0	0	4818.61		41.9	5580.52	0	0	0	0	0	5580.52		42.4	4740.35	0	0	0	0	0	4740.35
42.4	4156.26	0	0	0	4156.26		42.1	5066.34	0	0	0	0	0	5066.34		41.8	5695.86	0	0	0	0	0	5695.86		42.3	4854.12	0	0	0	0	0	4854.12
42.3	4313.99	0	0	0	4313.99		42	5231.39	0	0	0	0	0	5231.39		41.7	5706.45	0	0	0	0	0	5706.45		42.2	5059.96	0	0	0	0	0	5059.96
42.2	4331.7	0	0	0	4331.7		41.9	5213.32	0	0	0	0	0	5213.32		41.6	5821.2	0	0	0	0	0	5821.2		42.1	4955.44	0	0	0	0	0	4955.44
42.1	4383.75	0	0	0	4383.75		41.8	5175.1	0	0	0	0	0	5175.1		41.5	5740.51	0	0	0	0	0	5740.51		42	5095.3	0	0	0	0	0	5095.3
42	4511.81	0	0	0	4511.81		41.7	5144.43	0	0	0	0	0	5144.43		41.4	5739.27	0	0	0	0	0	5739.27		41.9	5254.2	0	0	0	0	0	5254.2
41.9	4662.24	0	0	0	4662.24		41.6	5239.09	0	0	0	0	0	5239.09		41.3	5703.91	0	0	0	0	0	5703.91		41.8	5323.53	0	0	0	0	0	5323.53
41.8	4765.08	0	0	0	4765.08		41.5	5368.53	0	0	0	0	0	5368.53		41.2	5571.05	0	0	0	0	0	5571.05		41.7	5315.83	0	0	0	0	0	5315.83
41.7	4821.44	0	0	0	4821.44		41.4	5303.7	0	0	0	0	0	5303.7		41.1	5511.78	0	0	0	0	0	5511.78		41.6	5319.08	0	0	0	0	0	5319.08
41.6	4767.62	0	0	0	4767.62		41.3	5143.98	0	0	0	0	0	5143.98		41	5282.02	0	0	0	0	0	5282.02		41.5	5352.47	0	0	0	0	0	5352.47
41.5	4627.07	0	0	0	4627.07		41.2	5166.91	0	0	0	0	0	5166.91		40.9	5066.91	0	0	0	0	0	5066.91		41.4	5398.87	0	0	0	0	0	5398.87
41.4	4819.88	0	0	0	4819.88		41.1	5053.39	0	0	0	0	0	5053.39		40.8	4888.73	0	0	0	0	0	4888.73		41.3	5321.15	0	0	0	0	0	5321.15
41.3	4720.69	0	0	0	4720.69		41	4886.38	0	0	0	0	0	4886.38		40.7	4886.09	0	0	0	0	0	4886.09		41.2	5082.1	0	0	0	0	0	5082.1
41.2	4503.77	0	0	0	4503.77		40.9	4831.48	0	0	0	0	0	4831.48		40.6	4792.14	0	0	0	0	0	4792.14		41.1	4944.32	0	0	0	0	0	4944.32
41.1	4458.02	0	0	0	4458.02		40.8	4703.79	0	0	0	0	0	4703.79		40.5	4512.51	0	0	0	0	0	4512.51		41	4932.48	0	0	0	0	0	4932.48
41	4427.43	0	0	0	4427.43		40.7	4534.01	0	0	0	0	0	4534.01		40.4	4452.89	0	0	0	0	0	4452.89		40.9	4878.51	0	0	0	0	0	4878.51
40.9	4268.55	0	0	0	4268.55		40.6	4326.7	0	0	0	0	0	4326.7		40.3	4119.89	0	0	0	0	0	4119.89		40.8	4650.29	0	0	0	0	0	4650.29
40.8	4359.04	0	0	0	4359.04		40.5	4197.7	0	0	0	0	0	4197.7		40.2	3971.33	3971.35	3971.33	3971.33	3971.33	3971.33	3971.35		40.7	4503.62	0	0	0	0	0	4503.62
40.7	4137.3	0	0	0	4137.3		40.4	3928.13	0	0	0	0	0	3928.15		40.1	3779.23	3809.56	3809.5	3809.5	3809.5	3809.5	3809.56		40.6	4459.11	0	0	0	0	0	4459.11
40.6	3991.62	0	0	0	3991.62		40.3	3847.1	3847.14	3847.1	3847.1	3847.1	3847.1	3847.14		40	3697.08	3690.4	3690.2	3690.2	3690.2	3690.2	3690.4		40.5	4346.3	0	0	0	0	0	4346.3
40.5	3895.55	0	0	0	3895.55		40.2	3709.91	3634.48	3634.36	3634.36	3634.36	3634.36	3634.48		39.9	3703.02	3642.33	3641.75	3641.75	3641.75	3641.75	3642.33		40.4	4096.61	0	0	0	0	0	4096.62
40.4	3824.94	0	0	0	3824.94		40.1	3731.95	3554.45	3554.12	3554.12	3554.12	3554.12	3554.45		39.8	3587.82	3629.25	3627.66	3627.66	3627.67	3627.66	3629.25		40.3	3978.05	0	0	0	0	0	3978.07
40.3	3794.55	0	0	0	3794.56		40	3647.73	3554.49	3553.66	3553.66	3553.66	3553.66	3554.5		39.7	3523.6	3631.37	3627.19	3627.19	3627.21	3627.19	3631.38		40.2	3840.87	3840.91	3840.87	3840.87	3840.87	3840.87	3840.91
40.2	3582.26	3582.28	3582.26	3582.26	3582.28		39.9	3545.51	3555.25	3553.17	3553.17	3553.17	3553.17	3555.25		39.6	3558.23	3637.13	3626.64	3626.64	3626.68	3626.64	3637.17		40.1	3651.26	3534.57	3534.43	3534.43	3534.43	3534.43	3534.57
40.1	3411.9	3459.73	3459.7	3459.7	3459.73		39.8	3304.36	3557.61	3552.66	3552.66	3552.66	3552.66	3557.61		39.5	3399.02	3651.14	3625.98	3625.98	3626.1	3625.98	3651.26		40	3478.99	3429.2	3428.8	3428.8	3428.8	3428.8	3429.2
40	3469.2	3371.08	3370.97	3370.97	3371.08		39.7	3295.52	3563.48	3552.14	3552.14	3552.15	3552.14	3563.49		39.4	3494.4	3682.62	3625.02	3625.02	3625.31	3625.02	3682.91		39.9	3440.56	3413.44	3412.35	3412.35	3412.35	3412.35	3413.44
39.9	3442.22	3339.51	3339.19	3339.19	3339.51		39.6	3350.88	3576.65	3551.64	3551.64	3551.67	3551.64	3576.68		39.3	3562.87	3749.44	3623.46	3623.46	3624.14	3623.46	3750.12		39.8	3334.8	3414.76	3411.96	3411.96	3411.96	3411.96	3414.77
39.8	3326.09	3339.69	3338.8	3338.8	3339.69		39.5	3595.92	3604.12	3551.05	3551.05	3551.12	3551.05	3604.19		39.2	3906.75	3884.04	3620.9	3620.9	3622.44	3620.9	3885.59		39.7	3158.25	3418.53	3411.55	3411.55	3411.56	3411.55	3418.53
39.7	3220.24	3340.74	3338.38	3338.38	3340.74		39.4	3624.8	3658.46	3550.11	3550.11	3550.26	3550.11	3658.62		39.1	4314.14	4141.63	3616.8	3616.8	3620.18	3616.8	4145.01		39.6	3154.92	3427.67	3411.07	3411.07	3411.09	3411.07	3427.68
39.6	3274.38	3343.88	3337.9	3337.9	3343.88		39.3	3582.13	3761.43	3548.54	3548.54	3548.92	3548.54	3761.81		39	4896.32	4609.46	3610.37	3610.37	3617.51	3610.37	4616.6		39.5	3270	3448.33	3410.51	3410.51	3410.56	3410.51	3448.37
39.5	3131.32	3351.89	3337.4	3337.4	3351.89		39.2	3728.3	3948.34	3545.97	3545.97	3546.86	3545.97	3949.23		38.9	5809.99	5414.78	3600.63	3600.63	3615.14	3600.63	5429.29		39.4	3381.54	3492.23	3409.72	3409.72	3409.83	3409.72	3492.35
39.4	3195.09	3370.27	3336.7	3336.7	3370.27		39.1	4025.54	4273.31	3541.85	3541.85	3543.84	3541.85	4275.3		38.8	7312.72	6725.14	3586.43	3586.43	3614.87	3586.43	6753.58		39.3	3426.56	3580.73	3408.3	3408.3	3408.59	3408.3	3581.02
39.3	3431.92	3409.97	3335.69	3335.69	3409.97		39	4917.7	4813.76	3535.42	3535.42	3539.7	3535.42	4818.04		38.7	9112.68	8732.22	3566.41	3566.41	3620.08	3566.41	8785.89		39.2	3679.59	3750.9	3405.89	3405.89	3406.6	3405.89	3751.61
39.2	3511.29	3491.01	3334.03	3334.03	3491.01		38.9	5711.89	5671.98	3525.76	3525.76	3534.61	3525.76	5680.83		38.6	11925.9	11608.2	3539.32	3539.32	3636.88	3539.32	11705.8		39.1	4110.58	4062.75	3401.86	3401.86	3403.51	3401.86	4064.4
39.1	3658.94	3648.07	3331.24	3331.24	3648.07		38.8	6941.91	6969.66	3511.76	3511.76	3529.36	3511.76	6987.25		38.5	15462	15427.2	3504.14	3504.14	3674.9	3504.14	15597.9		39	4532.65	4606.83	3395.44	3395.44	3399.12	3395.44	4610.51
39	3985.55	3937.22	3326.7	3326.7	3937.22		38.7	8533.52	8830.56	3492.37	3492.37	3526	3492.37	8864.19		38.4	19456.5	20057.8	3460.34	3460.34	3747.89	3460.34	20345.3		38.9	5811.44	5508.79	3385.63	3385.63	3393.51	3385.63	5516.68
38.9	4481.81	4442.15	3319.63	3319.63	4442.15		38.6	11042.8	11346.2	3466.39	3466.39	3528.15	3466.39	11408		38.3	24423.5	25065.1	3408.02	3408.01	3873.51	3408.01	25530.6		38.8	7191.85	6925.43	3371.39	3371.39	3387.57	3371.39	6941.61
38.8	5465.02	5276.51	3309.03	3309.03	5276.51		38.5	14292.5	14524.4	3432.97	3432.97	3541.91	3432.97	14633.4		38.2	28981.7	29692.5	3347.87	3347.86	4071.31	3347.86	30416		38.7	9384.7	9024.03	3351.63	3351.63	3383.49	3351.63	9055.89
38.7	6958.74	6576.39	3293.8	3293.8	6576.39		38.4	18164.9	18228.2	3391.67	3391.67	3576.1	3391.67	18412.7		38.1	32910.1	33004.9	3281.31	3281.25	4358.77	3281.25	34082.5		38.6	12188.7	11936.9	3325.22	3325.22	3385.34	3325.22	11997
38.6	8729.12	8475.19	3272.87	3272.87	8475.19		38.3	21814.6	22128.6	3342.74	3342.73	3642.09	3342.73	22428		38	35195.5	34199.4	3210.2	3210.05	4744.35	3210.05	35733.9		38.5	15865.5	15687.9	3291.44	3291.44	3400.09	3291.44	15796.5
38.5	11357	11053.9	3245.33	3245.33	11053.9		38.2	25742.3	25708.2	3287.02	3286.98	3752.11	3286.98	26173.4		37.9	35335.5	32950.1	3136.89	3136.47	5218.91	3136.47	35033		38.4	19938.5	20101.9	3249.87	3249.87	3437.84	3249.87	20289.8
38.4	14334	14268.4	3210.81	3210.81	14268.4		38.1	28693.7	28351.3	3225.56	3225.46	3915.76	3225.46	29041.7		37.8	33643.4	29564.6	3063.89	3062.79	5747.2	3062.78	32250.2		38.3	24083.7	24733.4	3200.63	3200.62	3511.58	3200.62	25044.4
38.3	17903.5	17871.6	3169.5	3169.49	17871.6		38	30451.6	29519.6	3160.13	3159.84	4135.67	3159.84	30495.7		37.7	30046.2	24837.4	2993.91	2991.11	6264.69	2991.09	28113.9		38.2	28359.4	28876.7	3144.65	3144.64	3635.64	3144.64	29367.8
38.2	21514.2	21377.8	3122.06	3122.06	21377.8		37.9	30399.5	28946.3	3092.71	3091.97	4401.28	3091.97	30256.4		37.6	25108.1	19708.7	2930.37	2923.54	6685.38	2923.49	23477.5		38.1	31292.2	31712.7	3083.39	3083.34	3821.67	3083.34	32451.1
38.1	24424.5	24128.1	3069.86	3069.85	24128.1		37.8	28341.9	26745.2	3025.74	3023.88	4684.48	3023.88	28407.7		37.5	19818.5	14947.9	2877.83	2861.85	6922.13	2861.71	19024.6		38	33230.4	32581.1	3018.82	3018.68	4072.68	3018.67	33635.3
38	25740.7	25485.3	3014.61	3014.57	25485.3		37.7	25991.8	23364.1	2962.18	2957.66	4939.88	2957.66	25350.8		37.4	15061.2	11004.3	2843.4	2807.45	6915.24	2807.11	15149		37.9	33116.6	31254.6	2953.05	2952.63	4375.49	2952.63	32677.9
37.9	25389.7	25091.6	2958.04	2957.93	25091.7		37.6	21776.7	19413.6	2905.65	2895.14	5113.08	2895.13	21642.1		37.3	11502.6	8018.96	2838.82	2761.2	6655.19	2760.39	11993		37.8	30800.5	28043.1	2888.36	2887.21	4695.36	2887.2	29852.5
37.8	23628.3	23037	2902.04	2901.73	23037.3		37.5	18050.7	15472.3	2861.48	2837.95	5157.3	2837.93	17815.2		37.2	8855.32	5922.72	2884.33	2723.33	6186.63	2721.49	9552.53		37.7	26703.4	23654.6	2827.31	2824.32	4977	2824.29	25810.4
37.7	20267.5	19815.8	2848.43	2847.59	19816.7		37.4	14320.3	11955.7	2837.91	2787.19	5051	2787.14	14270.3		37.1	7185.25	4543.3	3014.34	2693.63	5590.98	2689.6	7773.47		37.6	21502.3	18909.3	2773.05	2765.6	5156.24	2765.54	21307.6
37.6	16241.6	16106.4	2799.34	2797.07	16108.6		37.3	11101	9079.11	2848.62	2743.43	4807.23	2743.3	11248.5		37	6251.88	3685.9	3285.15	2671.7	4958.1	2663.19	6611.3		37.5	16755	14481.3	2730.37	2712.58	5181.59	2712.42	16968.6
37.5	12522.9	12521	2757.47	2751.67	12526.8		37.2	8621.32	6888.24	2916.58	2706.66	4468.34	2706.34	8860.81		36.9	6078.41	3178.29	3783.76	2657.43	4361.74	2640.11	6060.9		37.4	12830.1	10773.6	2707.04	2666.33	5035.27	2665.93	13184.5
37.4	9372.44	9458.22	2726.61	2712.42	9472.41		37.1	7030.12	5318.07	3079.24	2676.21	4089.37	2675.43	7136.62		36.8	6548.64	2888.12	4635.78	2651.74	3847.37	2617.8	6169.61		37.3	9739.77	7925.49	2716.72	2627.49	4741.55	2626.59	10131.5
37.3	7179.98	7081.2	2712.94	2679.77	7114.37		37	6301.77	4250.93	3395.49	2651.14	3720.48	2649.33	6070.06		36.7	7829.78	2723.28	6007.82	2657.7	3432.35	2593.64	7040.22		37.2	7752.31	5889.8	2783.62	2596.24	4356.16	2594.25	7843.05
37.2	5721.93	5376.74	2727.67	2653.55	5450.85		36.9	6365.32	3558.14	3951.91	2630.04	3395.31	2626.02	5657.34		36.6	9844.29	2624.38	8097.02	2681.45	3112.83	2565.01	8820.66		37.1	6422.91	4522.8	2949.09	2572.21	3943.89	2567.99	6284.01
37.1	4638.67	4234.81	2791.27	2632.97	4393.11		36.8	6577.76	3124.8	4867.76	2612	3129.16	2603.42	5923.47		36.5	12758.6	2555.47	11099.4	2733.29	2872.82	2529.49	11672.5		37	5654.95	3653.86	3280.76	2554.81	3558.22	2546.19	5409.09
37	4251.48	3514.14	2939.81	2616.68	3837.28		36.7	7410.2	2859.51	6292.26	2596.67	2922	2579.06	6933.25		36.4	16782.9	2496.1	15148.6	2828.45	2692.01	2485.25	15709.4		36.9	5749.78	3126.95	3882.29	2543.75	3231.01	2526.72	5203.85
36.9	4216.11	3082.26	3233	2602.73	3712.53		36.6	9347.86	2695.6	8389.69	2585.2	2764.5	2550.49	8783.53		36.3	21525.4	2434.94	20225.1	2986.19	2550.38	2430.61	20904.8		36.8	6187.02	2818.46	4900.57	2539.65	2972.7	2507.2	5709.79
36.8	4476.57	2833.52	3763.11	2588.98	4007.65		36.5	12016.5	2587.75	11305.1	2581.29	2643.49	2515.5	11571.1		36.2	27487.9	2366.68	26054.2	3228.48	2431.81	2365.03	26986		36.7	7498.35	2639.73	6523.95	2544.85	2778.3	2485.2	7031.24
36.7	5272.11	2692.33	4660.72	2573.26	4779.79		36.4	15414.3	2507.12	15106.4	2592.29	2545.95	2472.51	15334.2		36.1	33482.1	2289.53	32037.5	3574.96	2324.79	2288.93	33359.9		36.6	9586.3	2531.9	8962.22	2564.22	2634.63	2458.43	9317.67
36.6	6357.1	2608.82	6091.03	2553.44	6146.41		36.3	20040	2436.31	19706.8	2629.82	2460.83	2420.36	19972.7		36	38444.1	2203.91	37286.3	4034.91	2222.25	2203.7	39136.3		36.5	12421.4	2458.21	12397.7	2605.61	2526.06	2424.76	12713.3
36.5	8539.76	2552.1	8231.89	2527.5	8256.49		36.2	25163.2	2365.74	24790.3	2710.15	2380.09	2358.66	25170.3		35.9	43478.4	2111.63	40810.7	4596.99	2120.8	2111.56	43305.5		36.4	16772.2	2397.14	16901.5	2680.45	2438.31	2382.56	17269.7
36.4	11760.1	2504.38	11224.1	2493.94	11234.5		36.1	30096.6	2290.95	29779.8	2853.25	2298.84	2287.93	30359.1		35.8	45185.5	2015.13	41835.9	5218.99	2019.54	2015.1	45044.2		36.3	21983.1	2336.93	22323.2	2803.17	2360.24	2330.84	22831.1
36.3	15533.1	2455.94	15089.3	2451.71	15093.6		36	33871	2210.51	33901.8	3079.28	2214.61	2209.27	34778.4		35.7	43965.7	1917.23	40107.1	5824.32	1919.28	1917.22	44016.2		36.2	27535.1	2271.83	28190.3	2989.33	2284.25	2269.39	28927.5
36.2	20119.8	2402.31	19629.7	2400.68	19631.3		35.9	36944.4	2124.99	36371.6	3402.74	2127.01	2124.5	37652.8		35.6	40170.4	1820.82	35999.2	6310.69	1821.73	1820.82	40490		36.1	33606	2199.83	33687.6	3251.87	2206.09	2198.9	34748.7
36.1	25123.3	2341.89	24350.6	2341.29	24351.2		35.8	38249	2036.14	36652.7	3823.53	2037.09	2035.95	38441.6		35.5	33991.4	1728.69	30359.4	6574.86	1729.08	1728.69	35206		36	38335.9	2121.05	37795.1	3594.98	2124.05	2120.71	39273.1
36	28754.8	2275.25	28480.9	2275.04	28481.1		35.7	36618.7	1946.25	34666	4316.94	1946.67	1946.18	37037.4		35.4	27478.6	1643.36	24184.9	6546.48	1643.53	1643.36	29088.2		35.9	41220.2	2037.16	39596.2	4007.22	2038.53	2037.04	41568
35.9	31666.1	2203.87	31149.9	2203.79	31150		35.6	33612.4	1857.81	30823.4	4827.16	1857.99	1857.79	33793		35.3	20966.6	1566.84	18322.2	6215.34	1566.91	1566.84	22970.7		35.8	42016.2	1950.36	38639.2	4454.69	1950.95	1950.32	41144.3
35.8	31989.1	2129.68	31698.3	2129.66	31698.3		35.5	29300.2	1773.41	25863.5	5270.52	1773.49	1773.4	29360.7		35.2	15183	1500.89	13309	5636.58	1500.91	1500.89	17444.7		35.7	39789	1863.24	35139.6	4879.96	1863.49	1863.23	38156.6
35.7	30681.5	2055.07	29968.5	2055.06	29968.5		35.4	23997.4	1695.35	20592.8	5553.2	1695.38	1695.34	24450.7		35.1	11031.1	1446.23	9364.74	4909.07	1446.23	1446.23	12827.6		35.6	35881.7	1778.49	29883.2	5209.71	1778.59	1778.48	33314.5
35.6	26640.3	1982.24	26380.3	1982.24	26380.3		35.3	18679.1	1625.33	15666.1	5601.03	1625.34	1625.33	19641.8		35	7871.07	1402.68	6470.3	4141.7	1402.69	1402.68	9209.32		35.5	29504.7	1698.47	23898.4	5372.59	1698.51	1698.47	27572.5
35.5	21680.4	1913.4	21737	1913.4	21737		35.2	14428.4	1564.68	11484.3	5388.81	1564.69	1564.68	15308.4		34.9	5692.62	1369.36	4471.17	3424.15	1369.36	1369.36	6525.96		35.4	23123.9	1625.42	18106.5	5322.74	1625.43	1625.42	21803.8
35.4	17062	1850.69	16899.8	1850.69	16899.8		35.1	10665.3	1514.09	8199.8	4951.18	1514.09	1514.09	11636.9		34.8	4404.06	1344.66	3163.4	2812.18	1344.66	1344.66	4630.91		35.3	17290.7	1561.03	13115	5057.11	1561.04	1561.03	16611.1
35.3	12512.7	1795.57	12526.5	1795.57	12526.5		35	7769.31	1473.22	5783.49	4368.11	1473.22	1473.22	8678.38		34.7	3599.85	1326.91	2349.6	2327.92	1326.91	1326.91	3350.61		35.2	12230.7	1506.36	9186.41	4617.09	1506.36	1506.36	12297.1
35.2	9083.19	1749.16	8970.67	1749.16	8970.67		34.9	5759.93	1441.34	4104.74	3735.26	1441.34	1441.34	6398.66		34.6	3112.87	1314.36	1866.26	1968.19	1314.36	1314.36	2520.09		35.1	8780.15	1461.81	6317.98	4073.54	1461.81	1461.81	8929.71
35.1	6603.88	1711.76	6316.27	1711.76	6316.27		34.8	4431.64	1417.33	2997.04	3134.91	1417.33	1417.33	4714.62		34.5	2718.13	1305.47	1591.44	1715.23	1305.47	1305.47	2001.2		35	6464.83	1426.95	4355.06	3503.36	1426.95	1426.95	6431.47
35	4838.52	1683.04	4473.03	1683.04	4473.03		34.7	3513.07	1399.74	2300.01	2619.98	1399.74	1399.74	3520.25		34.4	2359.74	1299.14	1441.45	1545.91	1299.14	1299.14	1688.22		34.9	4823.15	1400.85	3087.43	2969.91	1400.85	1400.85	4656.49
34.9	3826.59	1661.83	3271.84	1661.83	3271.84		34.6	3085.75	1387.06	1880.37	2212.57	1387.06	1387.06	2705.88		34.3	2092.55	1294.55	1362.57	1437.5	1294.55	1294.55	1505.52		34.8	3819.02	1381.88	2311.02	2512.84	1381.88	1381.88	3441.98
34.8	3195.28	1646.67	2532.82	1646.67	2532.82		34.5	2682.42	1378.06	1638.08	1911.39	1378.06	1378.06	2171.41		34.2	1931.57	1291.13	1322.36	1370.84	1291.13	1291.13	1402.07		34.7	3190.22	1368.48	1858.43	2148.42	1368.48	1368.48	2638.36
34.7	2687.17	1636.12	2101.79	1636.12	2101.79		34.4	2237.95	1371.67	1503.54	1701.45	1371.67	1371.67	1833.32		34.1	1788.96	1288.54	1302.32	1331.34	1288.54	1288.54	1345.12		34.6	2663.25	1359.18	1606.59	1875.06	1359.18	1359.18	2122.48
34.6	2533.19	1628.83	1862.6	1628.83	1862.6		34.3	1956.5	1367.11	1431.46	1562.59	1367.11	1367.11	1626.94		34	1640.06	1286.39	1292.23	1308.53	1286.39	1286.39	1314.37		34.5	2437.24	1352.66	1472.34	1680.58	1352.66	1352.66	1800.26
34.5	2299.35	1623.75	1735.91	1623.75	1735.91		34.2	1847.34	1363.78	1394	1474.98	1363.78	1363.78	1505.21		33.9	1516.95	1284.61	1286.99	1295.65	1284.61	1284.61	1298.02		34.4	2229.29	1348.02	1403.49	1548.62	1348.02	1348.02	1604.08
34.4	2107.52	1620.17	1671.6	1620.17	1671.6		34.1	1795.86	1361.31	1374.97	1422.07	1361.31	1361.31	1435.73		33.8	1407.58	1283.15	1284.08	1288.45	1283.15	1283.15	1289.38		34.3	1885.73	1344.72	1369.34	1462.93	1344.72	1344.72	1487.55
34.3	2112.23	1617.51	1640.06	1617.51	1640.06		34	1703.24	1359.29	1365.23	1391.19	1359.29	1359.29	1397.13		33.7	1355.13	1281.95	1282.29	1284.4	1281.95	1281.95	1284.75		34.2	1659.58	1342.31	1352.79	1409.47	1342.31	1342.31	1419.94
34.2	2011.16	1615.51	1624.95	1615.51	1624.95		33.9	1517.9	1357.66	1360.14	1373.76	1357.66	1357.66	1376.24		33.6	1280.95	1280.95	1281.07	1282.04	1280.95	1280.95	1282.17		34.1	1590.46	1340.38	1344.65	1377.18	1340.38	1340.38	1381.44
34.1	1898.28	1613.98	1617.76	1613.98	1617.76		33.8	1520.17	1356.36	1357.36	1364.17	1356.36	1356.36	1365.17		33.5	1323.54	0	0	0	0	0	1324.05		34	1602.08	1338.83	1340.5	1358.28	1338.83	1338.83	1359.95
34	1788.6	1612.67	1614.11	1612.67	1614.11		33.7	1463.04	1355.28	1355.66	1358.92	1355.28	1355.28	1359.3		33.4	1287.18	0	0	0	0	0	1287.39		33.9	1389.08	1337.56	1338.19	1347.48	1337.56	1337.56	1348.11
33.9	1821.12	1611.55	1612.08	1611.55	1612.08		33.6	1354.34	1354.34	1354.48	1355.97	1354.34	1354.34	1356.11		33.3	1242.54	0	0	0	0	0	1242.62		33.8	1378.7	1336.57	1336.79	1341.45	1336.57	1336.57	1341.67
33.8	1734.86	1610.6	1610.78	1610.6	1610.78		33.5	1389.73	0	0	0	0	0	1390.48		33.2	1285.04	0	0	0	0	0	1285.07		33.7	1335.84	1335.84	1335.92	1338.16	1335.84	1335.84	1338.23
33.7	1626.08	1609.74	1609.81	1609.74	1609.81		33.4	1363.73	0	0	0	0	0	1364.03		33.1	1262.5	0	0	0	0	0	1262.51		33.6	1305.5	0	0	0	0	0	1306.59
33.6	1609.04	1609.04	1609.06	1609.04	1609.06		33.3	1304.24	0	0	0	0	0	1304.36		33	1186.64	0	0	0	0	0	1186.65		33.5	1253.59	0	0	0	0	0	1254.06
33.5	1526.78	0	0	0	1526.78		33.2	1269.24	0	0	0	0	0	1269.29		32.9	1211.67	0	0	0	0	0	1211.67		33.4	1283.85	0	0	0	0	0	1284.05
33.4	1606.21	0	0	0	1606.22		33.1	1160.87	0	0	0	0	0	1160.89		32.8	1173.59	0	0	0	0	0	1173.59		33.3	1158.43	0	0	0	0	0	1158.51
33.3	1564.42	0	0	0	1564.42		33	1165.29	0	0	0	0	0	1165.3		32.7	1156.83	0	0	0	0	0	1156.83		33.2	1093.37	0	0	0	0	0	1093.41
33.2	1500.22	0	0	0	1500.22		32.9	1000.53	0	0	0	0	0	1000.53		32.6	1126.15	0	0	0	0	0	1126.15		33.1	1201.47	0	0	0	0	0	1201.48
33.1	1536.43	0	0	0	1536.43		32.8	1189.95	0	0	0	0	0	1189.95		32.5	1135.66	0	0	0	0	0	1135.66		33	1265.49	0	0	0	0	0	1265.5
33	1518.87	0	0	0	1518.87		32.7	1105.07	0	0	0	0	0	1105.07		32.4	1123.21	0	0	0	0	0	1123.21		32.9	1139.97	0	0	0	0	0	1139.97
32.9	1482.37	0	0	0	1482.37		32.6	1106.74	0	0	0	0	0	1106.74		32.3	1117.86	0	0	0	0	0	1117.86		32.8	1088.51	0	0	0	0	0	1088.51
32.8	1528.06	0	0	0	1528.06		32.5	1109.75	0	0	0	0	0	1109.75		32.2	1112.85	0	0	0	0	0	1112.85		32.7	1132.69	0	0	0	0	0	1132.69
32.7	1475.77	0	0	0	1475.77		32.4	1175.96	0	0	0	0	0	1175.96		32.1	1135.89	0	0	0	0	0	1135.89		32.6	1144.92	0	0	0	0	0	1144.92
32.6	1516.17	0	0	0	1516.17		32.3	1174.84	0	0	0	0	0	1174.84		32	1139.34	0	0	0	0	0	1139.34		32.5	1109.68	0	0	0	0	0	1109.68
32.5	1530.7	0	0	0	1530.7		32.2	1091.51	0	0	0	0	0	1091.51		31.9	1104.45	0	0	0	0	0	1104.45		32.4	1089.25	0	0	0	0	0	1089.25
32.4	1411.83	0	0	0	1411.83		32.1	1119.98	0	0	0	0	0	1119.98		31.8	1082.24	0	0	0	0	0	1082.24		32.3	1064.59	0	0	0	0	0	1064.59
32.3	1410.36	0	0	0	1410.36		32	1060.39	0	0	0	0	0	1060.39		31.7	1065.14	0	0	0	0	0	1065.14		32.2	1082.31	0	0	0	0	0	1082.31
32.2	1315.61	0	0	0	1315.61		31.9	1080.47	0	0	0	0	0	1080.47		31.6	1094.64	0	0	0	0	0	1094.64		32.1	1012.22	0	0	0	0	0	1012.22
32.1	1424.51	0	0	0	1424.51		31.8	1045.98	0	0	0	0	0	1045.98		31.5	1052.59	0	0	0	0	0	1052.59		32	1013.08	0	0	0	0	0	1013.08
32	1422.31	0	0	0	1422.31		31.7	1103.93	0	0	0	0	0	1103.93		31.4	1163.93	0	0	0	0	0	1163.93		31.9	1053.54	0	0	0	0	0	1053.54
31.9	1366.41	0	0	0	1366.41		31.6	1118.11	0	0	0	0	0	1118.11		31.3	1146.72	0	0	0	0	0	1146.72		31.8	1040.8	0	0	0	0	0	1040.8
31.8	1349.53	0	0	0	1349.53		31.5	1096.53	0	0	0	0	0	1096.53		31.2	1184.87	0	0	0	0	0	1184.87		31.7	1054.52	0	0	0	0	0	1054.52
31.7	1345.83	0	0	0	1345.83		31.4	1254.09	0	0	0	0	0	1254.09		31.1	1202.47	0	0	0	0	0	1202.47		31.6	1066.21	0	0	0	0	0	1066.21
31.6	1390.63	0	0	0	1390.63		31.3	1187.47	0	0	0	0	0	1187.47		31	1228.08	0	0	0	0	0	1228.08		31.5	1133.99	0	0	0	0	0	1133.99
31.5	1374.62	0	0	0	1374.62		31.2	1147	0	0	0	0	0	1147		30.9	1315.22	0	0	0	0	0	1315.22		31.4	1130.96	0	0	0	0	0	1130.96
31.4	1451.06	0	0	0	1451.06		31.1	1198.05	0	0	0	0	0	1198.05		30.8	1419.64	0	0	0	0	0	1419.64		31.3	1083.31	0	0	0	0	0	1083.31
31.3	1489.84	0	0	0	1489.84		31	1297.21	0	0	0	0	0	1297.21		30.7	1522.67	0	0	0	0	0	1522.67		31.2	1138.38	0	0	0	0	0	1138.38
31.2	1495.25	0	0	0	1495.25		30.9	1408.64	0	0	0	0	0	1408.64		30.6	1728.09	0	0	0	0	0	1728.09		31.1	1244.68	0	0	0	0	0	1244.68
31.1	1554.55	0	0	0	1554.55		30.8	1560.02	0	0	0	0	0	1560.02		30.5	2047.08	0	0	0	0	0	2047.08		31	1205.77	0	0	0	0	0	1205.77
31	1614.08	0	0	0	1614.08		30.7	1718.63	0	0	0	0	0	1718.63		30.4	2429.12	0	0	0	0	0	2429.12		30.9	1348.34	0	0	0	0	0	1348.34
30.9	1763.07	0	0	0	1763.07		30.6	1868.77	0	0	0	0	0	1868.77		30.3	2862.43	0	0	0	0	0	2862.43		30.8	1487.27	0	0	0	0	0	1487.27
30.8	2022.88	0	0	0	2022.88		30.5	2134.81	0	0	0	0	0	2134.81		30.2	3534.21	0	0	0	0	0	3534.21		30.7	1538.6	0	0	0	0	0	1538.6
30.7	2227.49	0	0	0	2227.49		30.4	2570.1	0	0	0	0	0	2570.1		30.1	4248.04	0	0	0	0	0	4248.04		30.6	1757.63	0	0	0	0	0	1757.63
30.6	2551.13	0	0	0	2551.13		30.3	3150.63	0	0	0	0	0	3150.63		30	5268.9	0	0	0	0	0	5268.9		30.5	2148.74	0	0	0	0	0	2148.74
30.5	3091.85	0	0	0	3091.85		30.2	4017.48	0	0	0	0	0	4017.48		29.9	6639.61	0	0	0	0	0	6639.61		30.4	2516.09	0	0	0	0	0	2516.09
30.4	3891.88	0	0	0	3891.88		30.1	4879.86	0	0	0	0	0	4879.86		29.8	7848.81	0	0	0	0	0	7848.81		30.3	3277.71	0	0	0	0	0	3277.71
30.3	4895.49	0	0	0	4895.49		30	6044.1	0	0	0	0	0	6044.1		29.7	9056.67	0	0	0	0	0	9056.67		30.2	3896.27	0	0	0	0	0	3896.27
30.2	6449.85	0	0	0	6449.85		29.9	7448.85	0	0	0	0	0	7448.85		29.6	10146	0	0	0	0	0	10146		30.1	4691.28	0	0	0	0	0	4691.28
30.1	8213.01	0	0	0	8213.01		29.8	8999.82	0	0	0	0	0	8999.82		29.5	10934.8	0	0	0	0	0	10934.8		30	5717.26	0	0	0	0	0	5717.26
30	10507.5	0	0	0	10507.5		29.7	10300.1	0	0	0	0	0	10300.1		29.4	10758.3	0	0	0	0	0	10758.3		29.9	7168.42	0	0	0	0	0	7168.42
29.9	13157.2	0	0	0	13157.2		29.6	11189.3	0	0	0	0	0	11189.3		29.3	10353.2	0	0	0	0	0	10353.2		29.8	8645.56	0	0	0	0	0	8645.56
29.8	15274.8	0	0	0	15274.8		29.5	11538.8	0	0	0	0	0	11538.8		29.2	9548.34	0	0	0	0	0	9548.34		29.7	9771.54	0	0	0	0	0	9771.54
29.7	17333.9	0	0	0	17333.9		29.4	11669.6	0	0	0	0	0	11669.6		29.1	8184.21	0	0	0	0	0	8184.21		29.6	10585.8	0	0	0	0	0	10585.8
29.6	18961.3	0	0	0	18961.3		29.3	10895.7	0	0	0	0	0	10895.7		29	6705.79	0	0	0	0	0	6705.79		29.5	11118.9	0	0	0	0	0	11118.9
29.5	19355.2	0	0	0	19355.2		29.2	9669.76	0	0	0	0	0	9669.76		28.9	5276.47	0	0	0	0	0	5276.47		29.4	10904.4	0	0	0	0	0	10904.4
29.4	18411	0	0	0	18411		29.1	8317.01	0	0	0	0	0	8317.01		28.8	4013.18	0	0	0	0	0	4013.18		29.3	10076.1	0	0	0	0	0	10076.1
29.3	16567.5	0	0	0	16567.5		29	6989.85	0	0	0	0	0	6989.85		28.7	3154.93	0	0	0	0	0	3154.93		29.2	8843.48	0	0	0	0	0	8843.48
29.2	13855.7	0	0	0	13855.7		28.9	5705.51	0	0	0	0	0	5705.51		28.6	2479.6	0	0	0	0	0	2479.6		29.1	7431.65	0	0	0	0	0	7431.65
29.1	11019.9	0	0	0	11019.9		28.8	4394.95	0	0	0	0	0	4394.95		28.5	2035.98	0	0	0	0	0	2035.98		29	5972.99	0	0	0	0	0	5972.99
29	8649.44	0	0	0	8649.44		28.7	3469.24	0	0	0	0	0	3469.24		28.4	1785.91	0	0	0	0	0	1785.91		28.9	4889.21	0	0	0	0	0	4889.21
28.9	6722.91	0	0	0	6722.91		28.6	2792.04	0	0	0	0	0	2792.04		28.3	1602.97	0	0	0	0	0	1602.97		28.8	3554.97	0	0	0	0	0	3554.97
--

## Sheet: Figure 3b
Bi 4f XPS
BWO							0.9Ni/BWO							1.8Ni/BWO							2.6Ni/BWO
binding energy/eV	intensity	intensity	intensity	intensity	intensity		binding energy/eV	intensity	intensity	intensity	intensity	intensity		binding energy/eV	intensity	intensity	intensity	intensity	intensity		binding energy/eV	intensity	intensity	intensity	intensity	intensity
172.85	15518	0	0	0	15518		172.6	11811.2	0	0	0	11811.2		172.8	11384.5	0	0	0	11384.5		172.3	11595	0	0	0	11595
172.75	15460.2	0	0	0	15460.2		172.5	11952.9	0	0	0	11952.9		172.7	11675.6	0	0	0	11675.6		172.2	11416.1	0	0	0	11416.1
172.65	15562.8	0	0	0	15562.8		172.4	12070.7	0	0	0	12070.7		172.6	11491.2	0	0	0	11491.2		172.1	11502.8	0	0	0	11502.8
172.55	15498.9	0	0	0	15498.9		172.3	11969.7	0	0	0	11969.7		172.5	11285.5	0	0	0	11285.5		172	11437.9	0	0	0	11437.9
172.45	15429.8	0	0	0	15429.8		172.2	11980.6	0	0	0	11980.6		172.4	11237.2	0	0	0	11237.2		171.9	11495.6	0	0	0	11495.6
172.35	15439.7	0	0	0	15439.7		172.1	12297.5	0	0	0	12297.5		172.3	11348	0	0	0	11348		171.8	11642.1	0	0	0	11642.1
172.25	15401.3	0	0	0	15401.3		172	12133.4	0	0	0	12133.4		172.2	11570.7	0	0	0	11570.7		171.7	11633.9	0	0	0	11633.9
172.15	15551.5	0	0	0	15551.5		171.9	11894.5	0	0	0	11894.5		172.1	11458.6	0	0	0	11458.6		171.6	11729.5	0	0	0	11729.5
172.05	15726.6	0	0	0	15726.6		171.8	11981.4	0	0	0	11981.4		172	11528.8	0	0	0	11528.8		171.5	11537.7	0	0	0	11537.7
171.95	15807	0	0	0	15807		171.7	12043	0	0	0	12043		171.9	11647.7	0	0	0	11647.7		171.4	11754.7	0	0	0	11754.7
171.85	15767.7	0	0	0	15767.7		171.6	12080.6	0	0	0	12080.6		171.8	11729.6	0	0	0	11729.6		171.3	11817.1	0	0	0	11817.1
171.75	15736.2	0	0	0	15736.2		171.5	12061.6	0	0	0	12061.6		171.7	11478.2	0	0	0	11478.2		171.2	11675.1	0	0	0	11675.1
171.65	15789.4	0	0	0	15789.4		171.4	12293.4	0	0	0	12293.4		171.6	11483.7	0	0	0	11483.7		171.1	11721.9	0	0	0	11721.9
171.55	15959.2	0	0	0	15959.2		171.3	12257.1	0	0	0	12257.1		171.5	11513.3	0	0	0	11513.3		171	11758.7	0	0	0	11758.7
171.45	16095.6	0	0	0	16095.6		171.2	12118.2	0	0	0	12118.2		171.4	11468.6	0	0	0	11468.6		170.9	11664.6	0	0	0	11664.6
171.35	15868.3	0	0	0	15868.3		171.1	12264.3	0	0	0	12264.3		171.3	11673.2	0	0	0	11673.2		170.8	11833.1	0	0	0	11833.1
171.25	15968.4	0	0	0	15968.4		171	12277.5	0	0	0	12277.5		171.2	11721	0	0	0	11721		170.7	11748.3	0	0	0	11748.3
171.15	16075.1	0	0	0	16075.1		170.9	12309.2	0	0	0	12309.2		171.1	11455.4	0	0	0	11455.4		170.6	11555.1	0	0	0	11555.1
171.05	16149.1	0	0	0	16149.1		170.8	12208.4	0	0	0	12208.4		171	11577.2	0	0	0	11577.2		170.5	11399.8	0	0	0	11399.8
170.95	16075.3	0	0	0	16075.3		170.7	12075.1	0	0	0	12075.1		170.9	11497.7	0	0	0	11497.7		170.4	11550.2	0	0	0	11550.2
170.85	16298.3	0	0	0	16298.3		170.6	12075.7	0	0	0	12075.7		170.8	11458	0	0	0	11458		170.3	11591.3	0	0	0	11591.3
170.75	16158.4	0	0	0	16158.4		170.5	11847.7	0	0	0	11847.7		170.7	11460.9	0	0	0	11460.9		170.2	11647.3	0	0	0	11647.3
170.65	15934.8	0	0	0	15934.8		170.4	12235.6	0	0	0	12235.6		170.6	11344.7	0	0	0	11344.7		170.1	11575.5	0	0	0	11575.5
170.55	16240.2	0	0	0	16240.2		170.3	12097.5	0	0	0	12097.5		170.5	11223.7	0	0	0	11223.7		170	11326	0	0	0	11326
170.45	16273.2	0	0	0	16273.2		170.2	11908.8	0	0	0	11908.8		170.4	11252.5	0	0	0	11252.5		169.9	11396.5	0	0	0	11396.5
170.35	16155.9	0	0	0	16155.9		170.1	11916.8	0	0	0	11916.8		170.3	11372.6	0	0	0	11372.6		169.8	11291.2	0	0	0	11291.2
170.25	16049.6	0	0	0	16049.6		170	11853.8	0	0	0	11853.8		170.2	11232.9	0	0	0	11232.9		169.7	11391.2	0	0	0	11391.2
170.15	15951.6	0	0	0	15951.6		169.9	11921.6	0	0	0	11921.6		170.1	11454	0	0	0	11454		169.6	11089	0	0	0	11089
170.05	16034.7	0	0	0	16034.7		169.8	11617.3	0	0	0	11617.3		170	11497.1	0	0	0	11497.1		169.5	11157.4	0	0	0	11157.4
169.95	15876.2	0	0	0	15876.2		169.7	11565.5	0	0	0	11565.5		169.9	11337.8	0	0	0	11337.8		169.4	11133.5	0	0	0	11133.5
169.85	15734	0	0	0	15734		169.6	11754.2	0	0	0	11754.2		169.8	11200.4	0	0	0	11200.4		169.3	11091.5	0	0	0	11091.5
169.75	15868.2	0	0	0	15868.2		169.5	11506.5	0	0	0	11506.5		169.7	10945.3	0	0	0	10945.3		169.2	10716.8	0	0	0	10716.8
169.65	15936.7	0	0	0	15936.7		169.4	11715.9	0	0	0	11715.9		169.6	10907.2	0	0	0	10907.2		169.1	10616.4	0	0	0	10616.4
169.55	15754.6	0	0	0	15754.6		169.3	11445.8	0	0	0	11445.8		169.5	10914	0	0	0	10914		169	10552.6	0	0	0	10552.6
169.45	15404.1	0	0	0	15404.1		169.2	11303	0	0	0	11303		169.4	10931.9	0	0	0	10931.9		168.9	10695.2	0	0	0	10695.2
169.35	15239.6	0	0	0	15239.6		169.1	11360.6	0	0	0	11360.6		169.3	10652.3	10652.3	10652.3	10652.3	10652.3		168.8	10652.1	0	0	0	10652.1
169.25	15156.1	0	0	0	15156.1		169	11211	0	0	0	11211		169.2	10446.5	10443.2	10443.2	10443.2	10443.2		168.7	10345.2	0	0	0	10345.2
169.15	15110.2	0	0	0	15110.2		168.9	10941.1	10941.1	10941.1	10941.1	10941.1		169.1	10613.9	10414.1	10414.1	10414.1	10414.1		168.6	10108.7	0	0	0	10108.7
169.05	14836.1	0	0	0	14836.1		168.8	10737.3	10805.5	10805.5	10805.5	10805.5		169	10489.8	10350.7	10350.7	10350.7	10350.7		168.5	10214.7	0	0	0	10214.7
168.95	14624.1	0	0	0	14624.1		168.7	10734.1	10695.3	10695.3	10695.3	10695.3		168.9	10467.7	10316.5	10316.5	10316.5	10316.5		168.4	10419.6	0	0	0	10419.6
168.85	14651.7	0	0	0	14651.7		168.6	10710.4	10614.8	10614.8	10614.8	10614.8		168.8	10369.6	10284.5	10284.5	10284.5	10284.5		168.3	10341.8	0	0	0	10341.8
168.75	14677.6	0	0	0	14677.6		168.5	10633.8	10581.9	10581.9	10581.9	10581.9		168.7	10062.9	10204.8	10204.8	10204.8	10204.8		168.2	10317	0	0	0	10317
168.65	14444.4	0	0	0	14444.4		168.4	10544.8	10543.1	10543.1	10543.1	10543.1		168.6	10209.9	10148.9	10148.9	10148.9	10148.9		168.1	9967.61	0	0	0	9967.61
168.55	14201.4	0	0	0	14201.4		168.3	10539.4	10469.1	10469.1	10469.1	10469.1		168.5	9844.08	10059.8	10059.8	10059.8	10059.8		168	10123.1	10123.1	10123.1	10123.1	10123.1
168.45	14282.4	0	0	0	14282.4		168.2	10454.4	10418.3	10418.3	10418.3	10418.3		168.4	10008.5	9986.8	9986.8	9986.8	9986.8		167.9	10002.8	10097.3	10097.3	10097.3	10097.3
168.35	14353.8	0	0	0	14353.8		168.1	10236.8	10361.5	10361.5	10361.5	10361.5		168.3	9963.91	9921.32	9921.32	9921.32	9921.32		167.8	9815.99	10078.9	10078.8	10078.8	10078.9
168.25	14244.8	0	0	0	14244.8		168	10286.5	10273.7	10273.7	10273.7	10273.7		168.2	9775.84	9846.05	9846.05	9846.05	9846.05		167.7	9764.06	10060.9	10060.9	10060.9	10060.9
168.15	13826.3	0	0	0	13826.3		167.9	10155.2	10211.1	10211.1	10211.1	10211.1		168.1	9832.26	9775.48	9775.48	9775.48	9775.48		167.6	9651.52	10041.9	10041.9	10041.9	10041.9
168.05	13800.9	0	0	0	13800.9		167.8	10127	10157.8	10157.8	10157.8	10157.8		168	9633.36	9692.13	9692.13	9692.13	9692.13		167.5	9669.34	10022.9	10022.9	10022.9	10022.9
167.95	13577.4	13577.4	13577.4	13577.4	13577.4		167.7	10178.8	10111.7	10111.7	10111.7	10111.7		167.9	9686.72	9636.83	9636.83	9636.83	9636.83		167.4	9667.68	10006.9	10006.8	10006.8	10006.9
167.85	13484.1	13035.7	13035.7	13035.7	13035.7		167.6	10108.9	10053.6	10053.5	10053.5	10053.6		167.8	9747.38	9566.82	9566.82	9566.82	9566.82		167.3	9800.52	9753.23	9753.08	9753.08	9753.23
167.75	13240.8	13006.5	13006.5	13006.5	13006.5		167.5	9744.71	10031.5	10031.3	10031.3	10031.5		167.7	9541.65	9510.83	9510.83	9510.83	9510.83		167.2	9845.64	9752.86	9752.5	9752.5	9752.86
167.65	13078.2	13004.1	13004.1	13004.1	13004.1		167.4	9945.64	10004.1	10003.7	10003.7	10004.1		167.6	9286.65	9491.49	9491.48	9491.48	9491.49		167.1	9813.18	9752.65	9751.77	9751.77	9752.65
167.55	12735.5	12973.1	12973	12973	12973.1		167.3	9958.32	9990.62	9989.74	9989.74	9990.62		167.5	9293.08	9458.25	9458.23	9458.23	9458.25		167	9711.12	9752.98	9750.89	9750.89	9752.98
167.45	12480.6	12953.2	12953.1	12953.1	12953.2		167.2	10032	9991.12	9989.17	9989.17	9991.12		167.4	9235.7	9458.21	9458.15	9458.15	9458.21		166.9	9806.86	9754.54	9749.78	9749.78	9754.54
167.35	12653.6	12879.9	12879.8	12879.8	12879.9		167.1	9815.07	9992.79	9988.58	9988.58	9992.79		167.3	9238.5	9456.1	9455.95	9455.95	9456.1		166.8	9737.99	9758.88	9748.35	9748.35	9758.88
167.25	12801.9	12825.7	12825.3	12825.3	12825.7		167	9992.26	9996.83	9987.97	9987.97	9996.83		167.2	9347.96	9454.6	9454.21	9454.21	9454.6		166.7	10311.4	9769.05	9746.5	9746.5	9769.05
167.15	12984.7	12813.1	12812.2	12812.2	12813.1		166.9	9983.08	10005.3	9987.21	9987.21	10005.3		167.1	9563.04	9454.63	9453.68	9453.68	9454.63		166.6	10248.9	9790.82	9744.02	9744.02	9790.82
167.05	12693.6	12813.5	12811.3	12811.3	12813.5		166.8	10001.4	10022.2	9986.12	9986.12	10022.2		167	9466.45	9455.27	9453.03	9453.03	9455.27		166.5	10412.6	9834.85	9740.72	9740.72	9834.85
166.95	12754.2	12815.4	12810.3	12810.3	12815.4		166.7	10155.9	10054.5	9984.58	9984.58	10054.5		166.9	9633.82	9457.25	9452.16	9452.16	9457.25		166.4	10761.1	9919.84	9736.31	9736.31	9919.84
166.85	12770.3	12820.7	12809	12809	12820.7		166.6	10240.8	10114.5	9982.46	9982.46	10114.5		166.8	9661.17	9462.12	9450.88	9450.88	9462.12		166.3	11076.6	10077.1	9730.3	9730.3	10077.1
166.75	12885.2	12833	12807.3	12807.3	12833		166.5	10622.5	10222.1	9979.49	9979.49	10222.1		166.7	9728.32	9473.1	9449.06	9449.06	9473.1		166.2	11967.5	10357.1	9722.12	9722.12	10357.1
166.65	13096.2	12859.7	12804.9	12804.9	12859.7		166.4	10974.8	10409.3	9975.33	9975.33	10409.3		166.6	9967.32	9496.41	9446.56	9446.56	9496.41		166.1	12635.3	10837.6	9710.84	9710.84	10837.6
166.55	13346.8	12914.9	12801.6	12801.6	12914.9		166.3	11516.7	10725.2	9969.61	9969.61	10725.2		166.5	10080.6	9543.31	9443.17	9443.17	9543.31		166	13591	11632.8	9695.59	9695.59	11632.8
166.45	13796.5	13024.1	12797.1	12797.1	13024.1		166.2	12104.8	11242.2	9961.68	9961.68	11242.2		166.4	10774	9633.59	9438.63	9438.63	9633.59		165.9	15217.5	12900.6	9674.97	9674.97	12900.6
166.35	14047.1	13230.9	12790.8	12790.8	13230.9		166.1	13084.9	12062.7	9950.69	9950.69	12062.7		166.3	11173.7	9800.38	9432.55	9432.55	9800.38		165.8	17235.9	14846.7	9647.23	9647.23	14846.7
166.25	15049.8	13608.4	12781.8	12781.8	13608.4		166	14169.3	13324.4	9935.49	9935.49	13324.4		166.2	11686.2	10096.8	9424.3	9424.3	10096.8		165.7	20378.6	17717.7	9610.02	9610.02	17717.7
166.15	16087.6	14272.8	12769.3	12769.3	14272.8		165.9	15669.8	15203	9914.5	9914.5	15203		166.1	12589.3	10604.3	9413.01	9413.01	10604.3		165.6	23958.6	21778.9	9560.88	9560.88	21778.9
166.05	17332.9	15399.7	12751.5	12751.5	15399.7		165.8	18031.4	17907.9	9885.87	9885.87	17907.9		166	13718	11442	9397.59	9397.59	11442		165.5	28659.4	27267.6	9497.14	9497.14	27267.6
165.95	19404.8	17241.7	12726.4	12726.4	17241.7		165.7	21218.9	21666.6	9847.41	9847.41	21666.6		165.9	15077.3	12774.2	9376.68	9376.68	12774.2		165.4	34865.5	34319	9416.5	9416.5	34319
165.85	22479.8	20140.8	12691.2	12691.2	20140.8		165.6	25474.9	26693.7	9796.5	9796.5	26693.7		165.8	17522.7	14813.6	9348.48	9348.48	14813.6		165.3	43276.8	42866.7	9316.96	9316.96	42866.7
165.75	25950.7	24528.2	12642.1	12642.1	24528.2		165.5	31429.5	33141.3	9730.37	9730.37	33141.3		165.7	20726.1	17813.5	9310.92	9310.92	17813.5		165.2	52048.1	52539.4	9197.58	9197.58	52539.4
165.65	31834.2	30899	12574.6	12574.6	30899		165.4	38520.1	41030.6	9646.54	9646.54	41030.6		165.6	24725.2	22043	9261.48	9261.48	22043		165.1	62027.3	62590.7	9058.33	9058.33	62590.7
165.55	39919.1	39748.3	12484	12484	39748.3		165.3	46833.5	50173.5	9543.09	9543.09	50173.5		165.5	29966	27737	9197.52	9197.52	27737		165	70556.1	71921	8901.13	8901.13	71921
165.45	50523.3	51454.3	12365	12365	51454.3		165.2	57003.4	60104.8	9419.22	9419.22	60104.8		165.4	36654.2	35018.5	9116.54	9116.54	35018.5		164.9	78236.1	79235.2	8728.87	8728.87	79235.2
165.35	64592.5	66108.1	12213.6	12213.6	66108.1		165.1	67601.6	70055	9275.24	9275.24	70055		165.3	44783.2	43796.2	9016.93	9016.93	43796.2		164.8	82974.6	83339.1	8545.73	8545.73	83339.1
165.25	81186.2	83309.4	12027.3	12027.3	83309.4		165	77587.4	79002.6	9113.04	9113.04	79002.6		165.2	54412.4	53659.8	8897.86	8897.86	53659.8		164.7	84901	83484.5	8356.57	8356.57	83484.5
165.15	100079	101986	11805.9	11805.9	101986		164.9	85533.3	85827	8935.83	8935.83	85827		165.1	64483.7	63815.5	8759.81	8759.81	63815.5		164.6	81143.5	79616.4	8167.12	8167.12	79616.4
165.05	119532	120334	11551.3	11551.3	120334		164.8	89832.1	89545.5	8747.76	8747.76	89545.5		165	74412	73118.8	8604.93	8604.93	73118.8		164.5	74523.7	72392.3	7982.61	7982.61	72392.3
164.95	136007	135999	11268.6	11268.6	135999		164.7	90802.8	89567.3	8553.56	8553.56	89567.3		164.9	81309.8	80250.9	8436.43	8436.43	80250.9		164.4	64639.1	62966	7808.05	7808.05	62966
164.85	146642	146534	10964.6	10964.6	146534		164.6	86885.4	85863.7	8358.47	8358.47	85863.7		164.8	85467.9	84029.9	8258.56	8258.56	84029.9		164.3	53870.2	52646.3	7647.47	7647.47	52646.3
164.75	150066	150066	10647.5	10647.5	150066		164.5	79066.2	78977.9	8167.79	8167.79	78977.9		164.7	85981.8	83759.3	8076.19	8076.19	83759.3		164.2	42331.3	42584.9	7504.15	7504.15	42584.9
164.65	145892	145896	10326.6	10326.6	145896		164.4	69622.1	69869.5	7986.39	7986.39	69869.5		164.6	81124	79460.6	7894.65	7894.65	79460.6		164.1	33036.1	33592.8	7380.27	7380.27	33592.8
164.55	133256	134741	10011.2	10011.2	134741		164.3	59182.6	59664.5	7818.96	7818.96	59664.5		164.5	73160.5	71866.6	7719	7719	71866.6		164	25635.7	26099.6	7277.05	7277.05	26099.6
164.45	115808	118493	9710.24	9710.24	118493		164.2	48114.1	49410.7	7668.97	7668.97	49410.7		164.4	62620	62181.4	7553.84	7553.84	62181.4		163.9	20357.7	20212	7193.71	7193.71	20212
164.35	95569.4	99611.8	9431.89	9431.89	99611.8		164.1	38824.1	39913.1	7538.52	7538.52	39913.1		164.3	51373.7	51729.1	7403.23	7403.23	51729.1		163.8	16785.9	15816.5	7128.6	7128.6	15816.5
164.25	75472.5	80464.7	9182.49	9182.49	80464.7		164	31454.5	31671.7	7428.59	7428.59	31671.7		164.2	39908.3	41646.7	7270.02	7270.02	41646.7		163.7	14137.7	12681.4	7079.17	7079.17	12681.4
164.15	57715.2	62860.8	8966.28	8966.28	62860.8		163.9	24324.6	24900.5	7338.7	7338.7	24900.5		164.1	30922.3	32713.8	7156.02	7156.02	32713.8		163.6	12075.3	10536.6	7042.47	7042.47	10536.6
164.05	43276.2	47874.5	8785.27	8785.27	47874.5		163.8	19597.2	19594.1	7267.11	7267.11	19594.1		164	24175.5	25325.3	7061.94	7061.94	25325.3		163.5	11190.1	9124.76	7015.28	7015.28	9124.76
163.95	33166.4	35903.4	8639.06	8639.06	35903.4		163.7	16332.8	15606.3	7211.52	7211.52	15606.3		163.9	19317.7	19558.4	6986.72	6986.72	19558.4		163.4	10469	8228.48	6995.1	6995.1	8228.48
163.85	26359.5	26849.2	8524.83	8524.83	26849.2		163.6	13926.9	12721.6	7169.22	7169.22	12721.6		163.8	15922.1	15279.2	6928.55	6928.55	15279.2		163.3	9685.9	7678.6	6979.96	6979.96	7678.6
163.75	21608.7	20324.3	8438.19	8438.19	20324.3		163.5	11973.9	10706.7	7137.42	7137.42	10706.7		163.7	13568.8	12244.6	6884.82	6884.82	12244.6		163.2	9209.25	7351.86	6968.38	6968.38	7351.86
163.65	17931.1	15823.6	8373.95	8373.95	15823.6		163.4	10751.8	9345.2	7113.78	7113.78	9345.2		163.6	11710.8	10180	6852.56	6852.56	10180		163.1	9030.76	7163.37	6959.39	6959.39	7163.37
163.55	15614.3	12842.3	8326.93	8326.93	12842.3		163.3	10018.3	8453.57	7096.39	7096.39	8453.57		163.5	10883.8	8828.26	6828.77	6828.77	8828.26		163	8449.62	7057.48	6952.32	6952.32	7057.48
163.45	13726.4	10940.8	8292.54	8292.54	10940.8		163.2	9639.05	7886.7	7083.41	7083.41	7886.7		163.4	9834.69	7974.71	6811.14	6811.14	7974.71		162.9	7986.47	6999.17	6946.63	6946.63	6999.17
163.35	12837.5	9770.62	8267.06	8267.06	9770.62		163.1	9008.04	7536.4	7073.63	7073.63	7536.4		163.3	9012.11	7453.93	6797.99	6797.99	7453.93		162.8	7818.42	6967.53	6942.08	6942.08	6967.53
163.25	12012.8	9074.4	8247.81	8247.81	9074.4		163	8473.35	7325.72	7066.2	7066.2	7325.72		163.2	8780.99	7146.32	6788.02	6788.02	7146.32		162.7	7751.06	6950.52	6938.58	6938.58	6950.52
163.15	11249.2	8673.16	8233.09	8233.09	8673.16		162.9	8186.32	7202.27	7060.59	7060.59	7202.27		163.1	8508.88	6970	6780.34	6780.34	6970		162.6	7366.82	6941.31	6935.88	6935.88	6941.31
163.05	10631.3	8448.62	8221.71	8221.71	8448.62		162.8	7893.48	7131.56	7056.27	7056.27	7131.56		163	8069.11	6871.66	6774.38	6774.38	6871.66		162.5	7212.77	6936.26	6933.87	6933.87	6936.26
162.95	10048.6	8326.08	8212.77	8212.77	8326.08		162.7	7706.13	7091.82	7052.87	7052.87	7091.82		162.9	7577.56	6818	6769.64	6769.64	6818		162.4	7164.53	6933.53	6932.52	6932.51	6933.54
162.85	9872.14	8260.51	8205.71	8205.71	8260.51		162.6	7553.07	7069.84	7050.22	7050.22	7069.84		162.8	7451.38	6789.25	6765.95	6765.95	6789.25		162.3	6831.46	6932.01	6931.6	6931.59	6932.02
162.75	9495.54	8225.77	8200.11	8200.11	8225.77		162.5	7172.94	7057.88	7048.27	7048.26	7057.88		162.7	7435.62	6773.94	6763.06	6763.06	6773.94		162.2	6851.1	6931.19	6931.05	6931.02	6931.22
162.65	9106.56	8207.38	8195.74	8195.74	8207.38		162.4	7165.47	7051.49	7046.92	7046.9	7051.5		162.6	7203.12	6765.74	6760.82	6760.82	6765.74		162.1	6797.69	6930.8	6930.81	6930.74	6930.87
162.55	8809.66	8197.53	8192.42	8192.42	8197.53		162.3	7315.77	7048.13	7046.03	7045.99	7048.16		162.5	7158.59	6761.33	6759.18	6759.18	6761.33		162	6727.66	6930.69	6930.85	6930.66	6930.87
162.45	8587.97	8192.11	8189.94	8189.94	8192.12		162.2	7211.61	7046.38	7045.5	7045.42	7046.47		162.4	6948.31	6759.01	6758.1	6758.1	6759.02		161.9	6942.59	6930.51	6930.96	6930.5	6930.97
162.35	8269.44	8189.06	8188.18	8188.17	8189.08		162.1	7068.29	7045.54	7045.33	7045.11	7045.75		162.3	6869.14	6757.81	6757.45	6757.44	6757.83		161.8	6750.04	6930.31	6931.44	6930.3	6931.44
162.25	8214.97	8187.29	8186.98	8186.93	8187.33		162	6790.57	7045.17	7045.51	7044.98	7045.69		162.2	6617.69	6757.15	6757.03	6757	6757.18		161.7	6839.65	6930.07	6932.74	6930.07	6932.75
162.15	8118.28	8186.36	8186.33	8186.22	8186.47		161.9	6798.32	7044.87	7046.03	7044.79	7046.11		162.1	6572.45	6756.8	6756.84	6756.74	6756.89		161.6	7009.08	6929.7	6935.8	6929.7	6935.8
162.05	8108.88	8185.96	8186.21	8185.91	8186.26		161.8	6962.29	7044.61	7047.4	7044.57	7047.43		162	6397.28	6756.69	6756.9	6756.67	6756.93		161.5	7110.73	6929.13	6942.63	6929.13	6942.63
161.95	7996.12	8185.85	8186.58	8185.83	8186.6		161.7	6870.37	7044.3	7050.53	7044.29	7050.55		161.9	6535.21	6756.47	6757.05	6756.47	6757.06		161.4	7397.57	6928.28	6957.22	6928.28	6957.22
161.85	8044	8185.55	8187.36	8185.55	8187.37		161.6	7060.12	7043.92	7057.34	7043.92	7057.35		161.8	6762.12	6756.25	6757.67	6756.25	6757.67		161.3	7462.95	6927.07	6987.16	6927.07	6987.16
161.75	7934.7	8185.25	8189.54	8185.24	8189.54		161.5	7079.06	7043.42	7071.45	7043.42	7071.45		161.7	6755.01	6755.96	6759.28	6755.96	6759.29		161.2	7881.41	6925.4	7046.37	6925.4	7046.37
161.65	7997.84	8184.84	8194.66	8184.84	8194.66		161.4	7382.51	7042.71	7099.55	7042.71	7099.55		161.6	6779.05	6755.57	6763.1	6755.57	6763.11		161.1	8323.09	6923.05	7159.06	6923.05	7159.06
161.55	8258.82	8184.27	8206.04	8184.27	8206.04		161.3	7657.17	7041.62	7153.6	7041.62	7153.6		161.5	6928.51	6754.96	6771.53	6754.96	6771.53		161	8907.69	6919.76	7366.04	6919.76	7366.04
161.45	8513.12	8183.46	8230.25	8183.46	8230.25		161.2	7910.67	7040	7254.34	7040	7254.34		161.4	7245.44	6754.08	6789.37	6754.08	6789.37		160.9	9500.56	6915.22	7733.04	6915.22	7733.04
161.35	8703.42	8182.3	8279.76	8182.3	8279.76		161.1	8147.77	7037.66	7436.22	7037.66	7436.22		161.3	7415.8	6752.78	6825.61	6752.78	6825.61		160.8	10363.1	6908.94	8361.21	6908.94	8361.21
161.25	9054.29	8180.6	8377.4	8180.6	8377.4		161	8669.05	7034.3	7754.29	7034.3	7754.29		161.2	7596.19	6750.9	6896.54	6750.9	6896.54		160.7	11891.8	6900.35	9398.95	6900.35	9398.95
161.15	9450.94	8178.16	8563.41	8178.16	8563.41		160.9	9561.08	7029.57	8293.06	7029.57	8293.06		161.1	8022.34	6748.29	7030.55	6748.29	7030.55		160.6	13897.3	6888.62	11052.2	6888.62	11052.2
161.05	9946.89	8174.66	8905.72	8174.66	8905.72		160.8	10677.2	7022.95	9176.56	7022.95	9176.56		161	8456.23	6744.62	7274.73	6744.62	7274.73		160.5	16463.4	6872.76	13589.1	6872.76	13589.1
160.95	10805.2	8169.63	9514.48	8169.63	9514.48		160.7	12294.3	7013.62	10578.2	7013.62	10578.2		160.9	9257.68	6739.48	7704.23	6739.48	7704.23		160.4	20230.7	6851.4	17332.6	6851.4	17332.6
160.85	12097.3	8162.42	10560.5	8162.42	10560.5		160.6	14399.2	7000.71	12727.7	7000.71	12727.7		160.8	10507	6732.29	8433.49	6732.29	8433.49		160.3	24850.4	6823.08	22630.7	6823.08	22630.7
160.75	13637.8	8152.11	12296.3	8152.11	12296.3		160.5	17146.5	6983.02	15910.1	6983.02	15910.1		160.7	11719.9	6722.34	9628.23	6722.34	9628.23		160.2	31076.6	6786.1	29796.9	6786.1	29796.9
160.65	16089.3	8137.45	15076.3	8137.45	15076.3		160.4	20999.5	6958.99	20449.7	6958.99	20449.7		160.6	13934.4	6708.67	11515.2	6708.67	11515.2		160.1	39103.1	6738.91	39013.5	6738.91	39013.5
160.55	19648	8116.66	19368	8116.66	19368		160.3	27397.7	6926.97	26672.6	6926.97	26672.6		160.5	16849.4	6690.02	14384.5	6690.02	14384.5		160	49769.6	6680.34	50203.1	6680.34	50203.1
160.45	24884.8	8087.36	25744.6	8087.36	25744.6		160.2	34056.1	6885.18	34839.5	6885.18	34839.5		160.4	20808.3	6664.83	18576.9	6664.83	18576.9		159.9	61439.9	6609.78	62892.2	6609.78	62892.2
160.35	32158.4	8046.72	34841.3	8046.72	34841.3		160.1	43141.3	6831.99	45048.2	6831.99	45048.2		160.3	26051.1	6631.29	24447	6631.29	24447		159.8	74736.9	6527.47	76118.3	6527.47	76118.3
160.25	41940.7	7991.43	47260.7	7991.43	47260.7		160	54843.5	6766.19	57113.4	6766.19	57113.4		160.2	32812.8	6587.55	32291.7	6587.55	32291.7		159.7	87335.8	6434.38	88453	6434.38	88453
160.15	55792.3	7918.37	63412.3	7918.37	63412.3		159.9	67583.5	6687.14	70453.2	6687.14	70453.2		160.1	41462.1	6531.96	42242.3	6531.96	42242.3		159.6	97567.5	6332.3	98205.8	6332.3	98205.8
160.05	74463	7824.92	83289.7	7824.92	83289.7		159.8	81526.6	6595.15	84029.2	6595.15	84029.2		160	52539.5	6463.31	54126.2	6463.31	54126.2		159.5	104128	6223.67	103806	6223.67	103806
159.95	96482.8	7709.42	106219	7709.42	106219		159.7	94633.5	6491.27	96402.7	6491.27	96402.7		159.9	65270	6381.05	67332.8	6381.05	67332.8		159.4	104733	6111.51	104255	6111.51	104255
159.85	122579	7571.55	130661	7571.55	130661		159.6	105139	6377.7	105951	6377.7	105951		159.8	78693.8	6285.45	80741.7	6285.45	80741.7		159.3	101007	5999.16	99455.4	5999.16	99455.4
159.75	147676	7412.91	154185	7412.91	154185		159.5	111726	6257.03	111225	6257.03	111225		159.7	91119.1	6177.99	92790.8	6177.99	92790.8		159.2	91981.6	5889.73	90241.2	5889.73	90241.2
159.65	168981	7236.5	173758	7236.5	173758		159.4	112076	6132.24	111347	6132.24	111347		159.6	100380	6060.93	101738	6060.93	101738		159.1	79614.1	5786.17	78105.6	5786.17	78105.6
159.55	184123	7046.62	186362	7046.62	186362		159.3	108140	6006.83	106279	6006.83	106279		159.5	106396	5937.32	106089	5937.32	106089		159	64799.9	5691.07	64755	5691.07	64755
159.45	189722	6848.65	189816	6848.65	189816		159.2	98055.8	5884.17	96835.3	5884.17	96835.3		159.4	107164	5810.63	105049	5810.63	105049		158.9	49987	5606.45	51699.3	5606.45	51699.3
159.35	182615	6648.45	183472	6648.45	183472		159.1	85355.4	5767.55	84433.9	5767.55	84433.9		159.3	100900	5684.46	98786.5	5684.46	98786.5		158.8	38215	5533.62	40007.3	5533.62	40007.3
159.25	166628	6451.88	168430	6451.88	168430		159	72466	5659.89	70703.1	5659.89	70703.1		159.2	90679.2	5562.45	88381	5562.45	88381		158.7	29213.1	5472.96	30249.9	5472.96	30249.9
159.15	143252	6264.68	147174	6264.68	147174		158.9	58186.1	5563.46	57114	5563.46	57114		159.1	76355.6	5447.9	75468.1	5447.9	75468.1		158.6	22135.2	5424.2	22575.3	5424.2	22575.3
159.05	115901	6091.75	122812	6091.75	122812		158.8	45884.8	5479.71	44748.5	5479.71	44748.5		159	61287.2	5343.46	61775.8	5343.46	61775.8		158.5	17301.1	5386.26	16841.5	5386.26	16841.5
158.95	89450.3	5937.12	98274.8	5937.12	98274.8		158.7	35617.1	5409.17	34229.6	5409.17	34229.6		158.9	47667.7	5251.18	48741	5251.18	48741		158.4	13931.3	5357.59	12750.1	5357.59	12750.1
158.85	66724.2	5803.55	75779.3	5803.55	75779.3		158.6	27149.5	5351.6	25773.6	5351.6	25773.6		158.8	35540.7	5172.38	37314.7	5172.38	37314.7		158.3	11794.8	5336.33	9950.61	5336.33	9950.61
158.75	48755.8	5692.32	56630.8	5692.32	56630.8		158.5	20902.6	5305.79	19300.9	5305.79	19300.9		158.7	26480.8	5107.47	27948.6	5107.47	27948.6		158.2	10366.1	5320.59	8108.43	5320.59	8108.43
158.65	36500.5	5602.91	41305.2	5602.91	41305.2		158.4	16870.8	5270.19	14558.2	5270.19	14558.2		158.6	20721.1	5055.77	20695.6	5055.77	20695.6		158.1	9459.83	5308.87	6940.08	5308.87	6940.08
158.55	27032.8	5533.48	29673	5533.48	29673		158.3	13468.3	5243.18	11218.6	5243.18	11218.6		158.5	16238	5015.94	15352.1	5015.94	15352.1		158	9025.95	5300.03	6224.7	5300.03	6224.7
158.45	21229.9	5481.17	21249.8	5481.17	21249.8		158.2	11421.5	5222.89	8952.44	5222.89	8952.44		158.4	13322.9	4985.98	11587.7	4985.98	11587.7		157.9	8427.89	5293.17	5801.08	5293.17	5801.08
158.35	17206.8	5442.55	15405.3	5442.55	15405.3		158.1	10463.1	5207.77	7467.25	5207.77	7467.25		158.3	11323.6	4963.81	9042.72	4963.81	9042.72		157.8	7965.34	5287.67	5558.05	5287.67	5558.05
158.25	14401.1	5414.31	11507.5	5414.31	11507.5		158	9288.51	5196.46	6525.67	5196.46	6525.67		158.2	9873.03	4947.49	7387.06	4947.49	7387.06		157.7	7610.73	5283.13	5422.63	5283.13	5422.63
158.15	12729.6	5393.54	9002.98	5393.54	9002.98		157.9	8543.03	5187.89	5947.38	5187.89	5947.38		158.1	9024.65	4935.29	6348.39	4935.29	6348.39		157.6	7266.36	5279.31	5349.06	5279.31	5349.06
158.05	11384.8	5377.99	7449.75	5377.99	7449.75		157.8	8094.42	5181.24	5602.78	5181.24	5602.78		158	8437.67	4925.95	5718.91	4925.95	5718.91		157.5	7015.11	5276.03	5309.83	5276.03	5309.83
157.95	10460.2	5366.16	6518.7	5366.16	6518.7		157.7	7525.69	5175.96	5403.26	5175.96	5403.26		157.9	7715.13	4918.66	5349.82	4918.66	5349.82		157.4	6943.97	5273.23	5289.1	5273.23	5289.1
157.85	9639.86	5356.83	5978.33	5356.83	5978.33		157.6	7204.72	5171.64	5290.72	5171.64	5290.72		157.8	7497.24	4912.8	5139.98	4912.8	5139.98		157.3	6617.28	5270.84	5278.06	5270.84	5278.06
157.75	9130.7	5349.24	5674.14	5349.24	5674.14		157.5	6741.14	5168.02	5228.62	5168.02	5228.62		157.7	7132.8	4907.96	5023.96	4907.96	5023.96		157.2	6342.82	5268.77	5271.95	5268.77	5271.95
157.65	8589.65	5342.94	5507.59	5342.94	5507.59		157.4	6703.09	5164.99	5194.95	5164.99	5194.95		157.6	6838.61	4903.9	4961.3	4903.9	4961.3		157.1	6167.9	5266.98	5268.34	5266.98	5268.34
157.55	7877.65	5337.59	5418.48	5337.59	5418.48		157.3	6586.16	5162.42	5176.82	5162.42	5176.82		157.5	6590.42	4900.43	4927.95	4900.43	4927.95		157	5865.15	5265.45	5266.01	5265.45	5266.01
157.45	7795.26	5333.01	5371.54	5333.01	5371.54		157.2	6269.43	5160.25	5166.96	5160.25	5166.96		157.4	6378.13	4897.44	4910.23	4897.44	4910.23		156.9	5873.43	5264.12	5264.34	5264.12	5264.34
157.35	7706.97	5329.03	5346.81	5329.03	5346.81		157.1	6287.37	5158.4	5161.44	5158.4	5161.44		157.3	6327.11	4894.84	4900.59	4894.84	4900.59		156.8	5948.49	5262.95	5263.04	5262.95	5263.04
157.25	7361.88	5325.54	5333.5	5325.54	5333.5		157	6014.69	5156.8	5158.13	5156.8	5158.13		157.2	5894.39	4892.52	4895.03	4892.52	4895.03		156.7	5832.48	5261.97	5262	5261.97	5262
157.15	6979.1	5322.51	5325.96	5322.51	5325.96		156.9	5804.17	5155.42	5155.99	5155.42	5155.99		157.1	5818.6	4890.49	4891.55	4890.49	4891.55		156.6	5601.04	5261.13	5261.14	5261.13	5261.14
157.05	6773.56	5319.89	5321.34	5319.89	5321.34		156.8	5628.62	5154.23	5154.46	5154.23	5154.46		157	5677.32	4888.69	4889.12	4888.69	4889.12		156.5	5766.11	5260.4	5260.4	5260.4	5260.4
156.95	6822.96	5317.6	5318.19	5317.6	5318.19		156.7	5673.4	5153.21	5153.3	5153.21	5153.3		156.9	5792.84	4887.11	4887.28	4887.11	4887.28		156.4	5756.48	5259.77	5259.77	5259.77	5259.77
156.85	6580.93	5315.55	5315.78	5315.55	5315.78		156.6	5711.84	5152.36	5152.4	5152.36	5152.4		156.8	5716.38	4885.71	4885.77	4885.71	4885.77		156.3	5544.34	5259.19	5259.19	5259.19	5259.19
156.75	6154.55	5313.76	5313.85	5313.76	5313.85		156.5	5460.95	5151.67	5151.68	5151.67	5151.68		156.7	5535.41	4884.47	4884.49	4884.47	4884.49		156.2	5546.61	5258.68	5258.68	5258.68	5258.68
156.65	5910.12	5312.23	5312.27	5312.23	5312.27		156.4	5425.55	5151.14	5151.14	5151.14	5151.14		156.6	5520.27	4883.41	4883.41	4883.41	4883.41		156.1	5461.43	5258.26	5258.26	5258.26	5258.26
156.55	6024.41	5310.93	5310.95	5310.93	5310.95		156.3	5362.74	5150.72	5150.72	5150.72	5150.72		156.5	5294.38	4882.46	4882.46	4882.46	4882.46		156	5428.29	5257.9	5257.9	5257.9	5257.9
156.45	6057.43	5309.82	5309.82	5309.82	5309.82		156.2	5309.27	5150.39	5150.4	5150.39	5150.4		156.4	5404.02	4881.62	4881.62	4881.62	4881.62		155.9	5469.77	5257.56	5257.56	5257.56	5257.56
156.35	5762.71	5308.86	5308.86	5308.86	5308.86		156.1	5106.43	5150.14	5150.14	5150.14	5150.14		156.3	5232.6	4880.87	4880.87	4880.87	4880.87		155.8	5297.61	5257.26	5257.26	5257.26	5257.26
156.25	5658.37	5308.06	5308.06	5308.06	5308.06		156	5131.33	5149.95	5149.95	5149.95	5149.95		156.2	5090.99	4880.21	4880.21	4880.21	4880.21		155.7	5326.15	5257.02	5257.02	5257.02	5257.02
156.15	5624.35	5307.41	5307.42	5307.41	5307.42		155.9	5127.77	5149.82	5149.82	5149.82	5149.82		156.1	5118.16	4879.63	4879.63	4879.63	4879.63		155.6	5316.22	5256.8	5256.8	5256.8	5256.8
156.05	5534.51	5306.85	5306.85	5306.85	5306.85		155.8	5119.6	5149.73	5149.73	5149.73	5149.73		156	5038.54	4879.12	4879.12	4879.12	4879.12		155.5	5256.61	5256.61	5256.61	5256.61	5256.61
155.95	5583.37	5306.32	5306.32	5306.32	5306.32		155.7	5081.87	5149.69	5149.69	5149.69	5149.69		155.9	5095.58	4878.71	4878.71	4878.71	4878.71		155.4	5475.5	0	0	0	5475.5
155.85	5565.48	5305.84	5305.84	5305.84	5305.84		155.6	5149.69	5149.69	5149.69	5149.69	5149.69		155.8	5155.99	4878.35	4878.35	4878.35	4878.35		155.3	5449.07	0	0	0	5449.07
155.75	5447.56	5305.43	5305.43	5305.43	5305.43		155.5	5322.58	0	0	0	5322.58		155.7	5126.68	4878.05	4878.05	4878.05	4878.05		155.2	5151.72	0	0	0	5151.72
155.65	5492.73	5305.07	5305.07	5305.07	5305.07		155.4	5226.97	0	0	0	5226.97		155.6	5095.18	4877.79	4877.79	4877.79	4877.79		155.1	5171.41	0	0	0	5171.41
155.55	5304.72	5304.72	5304.72	5304.72	5304.72		155.3	5100.59	0	0	0	5100.59		155.5	4839.11	4877.54	4877.54	4877.54	4877.54		155	5211.01	0	0	0	5211.01
155.45	5340.67	0	0	0	5340.67		155.2	5184.35	0	0	0	5184.35		155.4	4918.17	4877.31	4877.31	4877.31	4877.31		154.9	5150.08	0	0	0	5150.08
155.35	5504.36	0	0	0	5504.36		155.1	4936.68	0	0	0	4936.68		155.3	4998.06	4877.08	4877.08	4877.08	4877.08		154.8	5162.37	0	0	0	5162.37
155.25	5460.22	0	0	0	5460.22		155	5032.76	0	0	0	5032.76		155.2	4971.79	4876.88	4876.88	4876.88	4876.88		154.7	5140.93	0	0	0	5140.93
155.15	5315.85	0	0	0	5315.85		154.9	4933.43	0	0	0	4933.43		155.1	5008.95	4876.71	4876.71	4876.71	4876.71		154.6	5140.52	0	0	0	5140.52
155.05	5503.06	0	0	0	5503.06		154.8	4955.91	0	0	0	4955.91		155	4924.82	4876.58	4876.58	4876.58	4876.58		154.5	5083.07	0	0	0	5083.07
154.95	5094.23	0	0	0	5094.23		154.7	4933.64	0	0	0	4933.64		154.9	5080.51	4876.49	4876.49	4876.49	4876.49		154.4	4964.95	0	0	0	4964.95
154.85	5037.05	0	0	0	5037.05		154.6	4933.74	0	0	0	4933.74		154.8	4937.25	4876.38	4876.38	4876.38	4876.38		154.3	4977.01	0	0	0	4977.01
154.75	5077.82	0	0	0	5077.82		154.5	4990.39	0	0	0	4990.39		154.7	4889.62	4876.26	4876.26	4876.26	4876.26		154.2	5029.88	0	0	0	5029.88
154.65	5095.16	0	0	0	5095.16		154.4	4810.92	0	0	0	4810.92		154.6	4842.28	4876.14	4876.14	4876.14	4876.14		154.1	5052.99	0	0	0	5052.99
154.55	5099.75	0	0	0	5099.75		154.3	4865.81	0	0	0	4865.81		154.5	4886.9	4876.05	4876.05	4876.05	4876.05		154	5172.7	0	0	0	5172.7
154.45	5132.26	0	0	0	5132.26		154.2	5085.18	0	0	0	5085.18		154.4	4908.6	4875.96	4875.96	4875.96	4875.96		153.9	5014.11	0	0	0	5014.11
154.35	5296.76	0	0	0	5296.76		154.1	5023.76	0	0	0	5023.76		154.3	5050.47	4875.88	4875.88	4875.88	4875.88		153.8	5056.35	0	0	0	5056.35
154.25	5176.11	0	0	0	5176.11		154	4950.36	0	0	0	4950.36		154.2	4924.57	4875.83	4875.83	4875.83	4875.83		153.7	5028.65	0	0	0	5028.65
154.15	5175.96	0	0	0	5175.96		153.9	4977.29	0	0	0	4977.29		154.1	4830.96	4875.77	4875.77	4875.77	4875.77		153.6	5103.77	0	0	0	5103.77
154.05	5094.33	0	0	0	5094.33		153.8	5062.52	0	0	0	5062.52		154	4945.95	4875.75	4875.75	4875.75	4875.75		153.5	5057.2	0	0	0	5057.2
153.95	5150.46	0	0	0	5150.46		153.7	4947.39	0	0	0	4947.39		153.9	4866.53	4875.7	4875.7	4875.7	4875.7		153.4	5066.6	0	0	0	5066.6
153.85	5023.15	0	0	0	5023.15		153.6	5110	0	0	0	5110		153.8	4915.83	4875.67	4875.67	4875.67	4875.67		153.3	4896.02	0	0	0	4896.02
153.75	5190.35	0	0	0	5190.35		153.5	4997.32	0	0	0	4997.32		153.7	4952.64	4875.62	4875.62	4875.62	4875.62		153.2	5160.16	0	0	0	5160.16
153.65	5235.84	0	0	0	5235.84		153.4	4859.44	0	0	0	4859.44		153.6	4706.16	4875.6	4875.6	4875.6	4875.6		153.1	5133.97	0	0	0	5133.97
153.55	5226.41	0	0	0	5226.41		153.3	4889.43	0	0	0	4889.43		153.5	4926.44	4875.58	4875.58	4875.58	4875.58		153	5190.08	0	0	0	5190.08
153.45	5076.32	0	0	0	5076.32		153.2	4935.81	0	0	0	4935.81		153.4	4861.27	4875.55	4875.55	4875.55	4875.55		152.9	5078.35	0	0	0	5078.35
153.35	5154.66	0	0	0	5154.66		153.1	4811.6	0	0	0	4811.6		153.3	4963.63	4875.54	4875.54	4875.54	4875.54		152.8	5047.1	0	0	0	5047.1
153.25	5045.47	0	0	0	5045.47		153	4871.18	0	0	0	4871.18		153.2	4896.1	4875.52	4875.52	4875.52	4875.52		152.7	5143.43	0	0	0	5143.43
153.15	5222.74	0	0	0	5222.74		152.9	4890.67	0	0	0	4890.67		153.1	4876.61	4875.51	4875.51	4875.51	4875.51		152.6	5205.41	0	0	0	5205.41
153.05	5043.35	0	0	0	5043.35		152.8	4936.45	0	0	0	4936.45		153	4909.65	4896.19	4896.19	4896.19	4896.19		152.5	4945.33	0	0	0	4945.33
152.95	5031.71	0	0	0	5031.71		152.7	4851.08	0	0	0	4851.08		152.9	4864.19	4916.87	4916.87	4916.87	4916.87		152.4	4945.73	0	0	0	4945.73
152.85	4978.09	0	0	0	4978.09		152.6	4761.34	0	0	0	4761.34		152.8	4937.55	4937.55	4937.55	4937.55	4937.55		152.3	4996.47	0	0	0	4996.47
--
																					s

## Sheet: Figure 3c
EPR
BWO		0.9Ni/BWO		1.8Ni/BWO		2.6Ni/BWO
g value	intensity	g value	intensity	g value	intensity	g value	intensity
2.06211	185650	2.06211	246160	2.06211	486730	2.06211	78637
2.06199	21532	2.06199	-32777	2.06199	195320	2.06199	104630
2.06187	12050	2.06187	108900	2.06187	539890	2.06187	-95524
2.06176	130240	2.06176	191370	2.06176	288970	2.06176	8327.4
2.06164	95015	2.06164	524760	2.06164	267910	2.06164	124550
2.06152	92766	2.06152	28046	2.06152	233650	2.06152	-34165
2.0614	45114	2.0614	-71535	2.0614	64860	2.0614	83859
2.06128	-4095.6	2.06128	300380	2.06128	193050	2.06128	-141250
2.06117	139790	2.06117	456930	2.06117	-270760	2.06117	212360
2.06105	50625	2.06105	-120070	2.06105	26668	2.06105	41556
2.06093	5497.4	2.06093	139790	2.06093	389350	2.06093	7698.4
2.06081	-128330	2.06081	321900	2.06081	102330	2.06081	27860
2.0607	-95321	2.0607	129130	2.0607	22635	2.0607	-51878
2.06058	180180	2.06058	456340	2.06058	26107	2.06058	63746
2.06046	155090	2.06046	172250	2.06046	366950	2.06046	-7270.6
2.06034	72457	2.06034	-29575	2.06034	189400	2.06034	60801
2.06022	-61834	2.06022	-17514	2.06022	-24480	2.06022	146860
2.06011	-26128	2.06011	-71543	2.06011	-186510	2.06011	83066
2.05999	-73228	2.05999	97632	2.05999	96530	2.05999	-1270.6
2.05987	-8190.6	2.05987	118630	2.05987	-24662	2.05987	112760
2.05975	326070	2.05975	217570	2.05975	175540	2.05975	63511
2.05963	22592	2.05964	559140	2.05963	322730	2.05963	-44723
2.05952	106320	2.05952	255780	2.05952	211070	2.05952	105290
2.0594	73159	2.0594	73526	2.0594	306630	2.0594	-34151
2.05928	-51210	2.05928	268380	2.05928	-76701	2.05928	76008
2.05916	-63489	2.05917	-151990	2.05916	300930	2.05916	48730
2.05905	91951	2.05905	-105000	2.05905	-102130	2.05905	40482
2.05893	-61923	2.05893	278660	2.05893	132640	2.05893	-4157.6
2.05881	-19323	2.05881	-228390	2.05881	262780	2.05881	-42759
2.05869	-13501	2.0587	-170420	2.05869	606450	2.05869	94658
2.05857	69345	2.05858	192790	2.05857	16836	2.05857	43265
2.05846	-71480	2.05846	519130	2.05846	256650	2.05846	-84184
2.05834	-79888	2.05834	464570	2.05834	245920	2.05834	46972
2.05822	49573	2.05823	43059	2.05822	212820	2.05822	268530
2.0581	-245850	2.05811	265320	2.0581	-248090	2.0581	42425
2.05799	-127230	2.05799	-89388	2.05799	142540	2.05799	171390
2.05787	-1347.6	2.05787	346220	2.05787	163010	2.05787	-38405
2.05775	-35985	2.05776	325320	2.05775	-42218	2.05775	61536
2.05763	46166	2.05764	174420	2.05763	52610	2.05763	148890
2.05752	23934	2.05752	94419	2.05752	94787	2.05752	127990
2.0574	-27965	2.0574	140920	2.0574	-187690	2.0574	-24817
2.05728	-71613	2.05729	466180	2.05728	-22990	2.05728	-99517
2.05716	36673	2.05717	301150	2.05716	-37927	2.05716	37495
2.05705	133530	2.05705	-27352	2.05705	102100	2.05705	-33299
2.05693	43649	2.05694	-28838	2.05693	214910	2.05693	107920
2.05681	248990	2.05682	31321	2.05681	361930	2.05681	73333
2.05669	117140	2.0567	-39330	2.05669	279660	2.05669	19252
2.05658	15943	2.05658	131720	2.05658	159640	2.05658	-96492
2.05646	-20853	2.05647	73472	2.05646	415590	2.05646	61929
2.05634	208650	2.05635	12638	2.05634	298110	2.05634	-37359
2.05622	87861	2.05623	517880	2.05622	318280	2.05622	24239
2.05611	20040	2.05611	134080	2.05611	132740	2.05611	50180
2.05599	75464	2.056	228260	2.05599	288870	2.05599	-34357
2.05587	49167	2.05588	295250	2.05587	-195850	2.05587	57563
2.05575	-101810	2.05576	25654	2.05575	-47801	2.05575	-45661
2.05564	42511	2.05565	-67870	2.05564	364230	2.05564	-71734
2.05552	28176	2.05553	427030	2.05552	65208	2.05552	-13994
2.0554	185250	2.05541	231050	2.0554	430190	2.0554	75452
2.05529	-9532.6	2.05529	-13817	2.05529	278740	2.05529	30636
2.05517	93459	2.05518	301520	2.05517	371740	2.05517	117400
2.05505	46012	2.05506	42804	2.05505	349680	2.05505	66326
2.05493	52233	2.05494	474750	2.05493	162810	2.05493	-116370
2.05482	64961	2.05483	243520	2.05482	174600	2.05482	-41405
2.0547	62663	2.05471	79002	2.0547	269400	2.0547	187460
2.05458	-45927	2.05459	118220	2.05458	126330	2.05458	191600
2.05446	-37530	2.05448	850.33	2.05446	253210	2.05446	82280
2.05435	166430	2.05436	289700	2.05435	238840	2.05435	-5703.6
2.05423	139790	2.05424	144210	2.05423	373680	2.05423	25529
2.05411	15898	2.05412	16533	2.05411	273670	2.05411	49848
2.054	-53434	2.05401	-102130	2.054	80967	2.054	44975
2.05388	10728	2.05389	91942	2.05388	269140	2.05388	27672
2.05376	317140	2.05377	-19715	2.05376	27220	2.05376	-93218
2.05364	38693	2.05366	234220	2.05364	361770	2.05364	84896
2.05353	161030	2.05354	534520	2.05353	-82119	2.05353	96367
2.05341	111850	2.05342	236540	2.05341	509810	2.05341	-18365
2.05329	101260	2.05331	214830	2.05329	-68315	2.05329	89104
2.05318	-77442	2.05319	230000	2.05318	541710	2.05318	10615
2.05306	47995	2.05307	-133280	2.05306	388830	2.05306	2963.4
2.05294	77370	2.05296	230510	2.05294	-20503	2.05294	-61333
2.05283	29245	2.05284	107140	2.05283	-394	2.05283	-21622
2.05271	50936	2.05272	198680	2.05271	319580	2.05271	-22443
2.05259	133180	2.0526	300570	2.05259	206790	2.05259	73863
2.05247	56328	2.05249	272200	2.05247	213260	2.05247	-19958
2.05236	-21533	2.05237	-44526	2.05236	908420	2.05236	-9424.6
2.05224	163730	2.05225	504780	2.05224	403400	2.05224	56118
2.05212	114360	2.05214	400290	2.05212	386530	2.05212	123750
2.05201	9839.4	2.05202	129090	2.05201	244970	2.05201	101370
2.05189	-74834	2.0519	533790	2.05189	-21435	2.05189	123310
2.05177	-89224	2.05179	-240300	2.05177	207960	2.05177	-20503
2.05166	-215940	2.05167	-99293	2.05166	333950	2.05166	-8360.6
2.05154	68870	2.05155	350730	2.05154	646760	2.05154	-43302
2.05142	33286	2.05144	184450	2.05142	521760	2.05142	49259
2.05131	-43326	2.05132	135820	2.05131	293830	2.05131	56293
2.05119	-218430	2.0512	66021	2.05119	-16070	2.05119	144800
2.05107	-77448	2.05109	-212160	2.05107	243410	2.05107	-75733
2.05095	41307	2.05097	44739	2.05095	222520	2.05095	-75038
2.05084	24574	2.05085	-40653	2.05084	332870	2.05084	91911
2.05072	27903	2.05074	528570	2.05072	569070	2.05072	14304
2.0506	24856	2.05062	92267	2.0506	135260	2.0506	-21001
2.05049	102460	2.0505	771860	2.05049	12786	2.05049	-17481
2.05037	-185460	2.05039	204430	2.05037	-300790	2.05037	-7901.6
2.05025	49925	2.05027	419530	2.05025	594020	2.05025	133810
2.05014	75453	2.05016	97800	2.05014	335970	2.05014	99713
2.05002	-6223.6	2.05004	142000	2.05002	131640	2.05002	7389.4
2.0499	-74848	2.04992	236410	2.0499	192870	2.0499	11972
2.04979	-78875	2.04981	-66277	2.04979	2017	2.04979	-27844
2.04967	-278.59	2.04969	436270	2.04967	163670	2.04967	62259
2.04955	-63685	2.04957	347530	2.04955	101460	2.04955	-2118.6
2.04944	-40611	2.04946	160250	2.04944	67556	2.04944	-48942
2.04932	-101180	2.04934	717270	2.04932	78787	2.04932	156.41
2.0492	-49771	2.04922	331610	2.0492	331320	2.0492	-9596.6
2.04909	70838	2.04911	257600	2.04909	39499	2.04909	-139620
2.04897	25164	2.04899	353030	2.04897	95065	2.04897	83049
2.04885	-135450	2.04887	-318700	2.04885	276440	2.04885	60442
2.04874	68421	2.04876	-198160	2.04874	190270	2.04874	40679
2.04862	22948	2.04864	76993	2.04862	38614	2.04862	-115030
2.04851	105240	2.04853	259850	2.04851	-42444	2.04851	2584.4
2.04839	47038	2.04841	389610	2.04839	248830	2.04839	157890
2.04827	-22608	2.04829	-226370	2.04827	319500	2.04827	160110
2.04816	-24381	2.04818	97076	2.04816	137050	2.04816	-111800
2.04804	23589	2.04806	-63095	2.04804	21839	2.04804	130170
2.04792	91770	2.04794	364980	2.04792	70006	2.04792	25526
2.04781	-47342	2.04783	433780	2.04781	284820	2.04781	166820
2.04769	-27748	2.04771	165450	2.04769	63633	2.04769	130870
2.04757	95828	2.04759	245560	2.04757	195720	2.04757	88253
2.04746	128090	2.04748	102250	2.04746	73600	2.04746	116610
2.04734	93035	2.04736	-174770	2.04734	107630	2.04734	-14590
2.04722	118830	2.04725	147210	2.04722	412850	2.04722	-51373
2.04711	127980	2.04713	-258520	2.04711	522820	2.04711	-16060
2.04699	1859.4	2.04701	-72101	2.04699	263050	2.04699	106400
2.04688	211900	2.0469	-67279	2.04688	147700	2.04688	66949
2.04676	103330	2.04678	-7692.7	2.04676	187790	2.04676	69251
2.04664	25161	2.04667	487810	2.04664	248080	2.04664	-37462
2.04653	-51758	2.04655	81884	2.04653	308570	2.04653	-45959
2.04641	-56370	2.04643	-163900	2.04641	147750	2.04641	-74915
2.04629	-28675	2.04632	130420	2.04629	261090	2.04629	163870
2.04618	125490	2.0462	279990	2.04618	195620	2.04618	-36877
2.04606	-50190	2.04609	77461	2.04606	280560	2.04606	-23138
2.04594	53291	2.04597	-122930	2.04594	7900	2.04594	89706
2.04583	-31869	2.04585	297950	2.04583	142230	2.04583	220020
2.04571	16197	2.04574	143360	2.04571	410320	2.04571	57090
2.0456	5375.4	2.04562	364670	2.0456	25612	2.0456	-3369.6
2.04548	-4356.6	2.0455	333900	2.04548	97808	2.04548	-19636
2.04536	-6138.6	2.04539	284420	2.04536	474440	2.04536	-3258.6
2.04525	45335	2.04527	268050	2.04525	82508	2.04525	118370
2.04513	-134960	2.04516	534850	2.04513	142730	2.04513	39745
2.04502	54764	2.04504	-211050	2.04502	222930	2.04502	48595
2.0449	78143	2.04493	587480	2.0449	458440	2.0449	104850
2.04478	-13375	2.04481	-50489	2.04478	282800	2.04478	29372
2.04467	-113410	2.04469	201020	2.04467	-103280	2.04467	81292
2.04455	29275	2.04458	160840	2.04455	39860	2.04455	103010
2.04444	13077	2.04446	371460	2.04444	53197	2.04444	24385
2.04432	-10209	2.04435	166090	2.04432	52638	2.04432	28950
2.0442	-18323	2.04423	306190	2.0442	292150	2.0442	34353
2.04409	13815	2.04411	-49037	2.04409	230840	2.04409	84974
2.04397	-67876	2.044	79289	2.04397	203930	2.04397	215080
2.04385	-84478	2.04388	46439	2.04385	481090	2.04385	55081
2.04374	-200320	2.04377	101360	2.04374	238920	2.04374	60764
2.04362	44772	2.04365	-182320	2.04362	326530	2.04362	76068
2.04351	-3678.6	2.04354	387020	2.04351	202500	2.04351	50918
2.04339	38257	2.04342	516200	2.04339	263900	2.04339	87130
2.04328	45040	2.0433	153710	2.04328	75831	2.04328	-70854
2.04316	91916	2.04319	-258610	2.04316	-60665	2.04316	-113030
2.04304	-35393	2.04307	401670	2.04304	305090	2.04304	-15883
2.04293	61238	2.04296	-25759	2.04293	201440	2.04293	69573
2.04281	59287	2.04284	263520	2.04281	289630	2.04281	-22580
2.0427	-140890	2.04273	400870	2.0427	130140	2.0427	94780
2.04258	11286	2.04261	137600	2.04258	343010	2.04258	106910
2.04246	-33560	2.04249	227490	2.04246	457860	2.04246	21226
2.04235	101030	2.04238	136530	2.04235	-120690	2.04235	-44272
2.04223	108590	2.04226	-102050	2.04223	502880	2.04223	54179
2.04212	720.41	2.04215	489520	2.04212	157280	2.04212	179700
2.042	-32278	2.04203	570920	2.042	175380	2.042	-45407
2.04189	3290.4	2.04192	-135910	2.04189	176010	2.04189	-25334
2.04177	-84703	2.0418	567310	2.04177	417870	2.04177	-61719
2.04165	-12115	2.04168	72748	2.04165	217260	2.04165	29038
2.04154	60409	2.04157	43115	2.04154	225950	2.04154	191470
2.04142	42692	2.04145	243730	2.04142	499050	2.04142	-50130
2.04131	64608	2.04134	498920	2.04131	358870	2.04131	-13198
2.04119	-20014	2.04122	-217560	2.04119	339450	2.04119	90730
2.04108	-69233	2.04111	52874	2.04108	-94731	2.04108	90639
2.04096	-66325	2.04099	296280	2.04096	223430	2.04096	108010
2.04084	-44480	2.04088	238390	2.04084	178010	2.04084	3186.4
2.04073	14104	2.04076	453780	2.04073	176560	2.04073	74361
2.04061	-30077	2.04064	-32845	2.04061	249770	2.04061	-16032
2.0405	2716.4	2.04053	129850	2.0405	364260	2.0405	-5401.6
2.04038	112630	2.04041	551050	2.04038	248480	2.04038	26572
2.04027	-77656	2.0403	53378	2.04027	71492	2.04027	45619
2.04015	-41557	2.04018	97095	2.04015	401280	2.04015	73934
2.04003	-28109	2.04007	46895	2.04003	303200	2.04003	55343
2.03992	-2332.6	2.03995	163160	2.03992	342020	2.03992	-45810
2.0398	207700	2.03984	241180	2.0398	76367	2.0398	30650
2.03969	-1902.6	2.03972	36107	2.03969	22618	2.03969	181400
2.03957	-81160	2.03961	334620	2.03957	192030	2.03957	77335
2.03946	31232	2.03949	173760	2.03946	246220	2.03946	125910
2.03934	-1244.6	2.03938	37398	2.03934	262640	2.03934	15617
2.03923	69512	2.03926	-115450	2.03923	209760	2.03923	180380
2.03911	77033	2.03915	86568	2.03911	284200	2.03911	66199
2.03899	-14673	2.03903	531680	2.03899	189270	2.03899	-2025.6
2.03888	-156570	2.03891	249500	2.03888	350780	2.03888	35006
2.03876	8128.4	2.0388	243090	2.03876	383180	2.03876	79174
2.03865	-60212	2.03868	25051	2.03865	169120	2.03865	267620
2.03853	65349	2.03857	274970	2.03853	322730	2.03853	141930
2.03842	109740	2.03845	316240	2.03842	326970	2.03842	140550
2.0383	70809	2.03834	238300	2.0383	185180	2.0383	-17079
2.03819	23429	2.03822	161140	2.03819	494480	2.03819	31616
2.03807	-13924	2.03811	84481	2.03807	368820	2.03807	119480
2.03796	13211	2.03799	159910	2.03796	472850	2.03796	140670
2.03784	-7734.6	2.03788	420760	2.03784	424100	2.03784	-8063.6
2.03773	-57966	2.03776	-258940	2.03773	-15739	2.03773	66039
2.03761	5223.4	2.03765	174010	2.03761	438800	2.03761	-57697
2.0375	-40104	2.03753	75877	2.0375	274610	2.0375	28474
2.03738	-95384	2.03742	-6693.7	2.03738	393220	2.03738	-35352
2.03726	11289	2.0373	-302070	2.03726	143980	2.03726	48622
2.03715	130570	2.03719	165430	2.03715	375230	2.03715	64685
2.03703	-16002	2.03707	243650	2.03703	310010	2.03703	70670
2.03692	-80320	2.03696	107450	2.03692	392630	2.03692	45245
2.0368	-61765	2.03684	-91928	2.0368	458620	2.0368	-12099
2.03669	-38843	2.03673	121160	2.03669	347880	2.03669	191270
2.03657	-86880	2.03661	405480	2.03657	435100	2.03657	12038
2.03646	127560	2.0365	-67907	2.03646	330110	2.03646	104340
2.03634	25173	2.03638	584.33	2.03634	610860	2.03634	154600
2.03623	83905	2.03627	200790	2.03623	247630	2.03623	121190
2.03611	3505.4	2.03615	203560	2.03611	166310	2.03611	44950
2.036	91958	2.03604	29336	2.036	290360	2.036	196730
2.03588	-97156	2.03592	557590	2.03588	444520	2.03588	51279
2.03577	-33232	2.03581	156840	2.03577	-26936	2.03577	-11612
2.03565	-97708	2.03569	754490	2.03565	352460	2.03565	21486
2.03554	-28013	2.03558	276240	2.03554	153870	2.03554	-65591
2.03542	-127950	2.03546	38012	2.03542	-40962	2.03542	80234
2.03531	-25432	2.03535	355020	2.03531	185330	2.03531	175890
2.03519	-46434	2.03523	188890	2.03519	511420	2.03519	166910
2.03508	-8188.6	2.03512	449760	2.03508	301240	2.03508	96519
2.03496	111220	2.035	3280.3	2.03496	502410	2.03496	34648
2.03485	39321	2.03489	66054	2.03485	741840	2.03485	-5787.6
2.03473	50065	2.03477	314920	2.03473	485900	2.03473	78135
2.03462	8489.4	2.03466	126120	2.03462	238810	2.03462	5180.4
2.0345	69185	2.03455	323680	2.0345	656500	2.0345	-53634
2.03439	40664	2.03443	371730	2.03439	102520	2.03439	67515
2.03427	-5388.6	2.03432	-295760	2.03427	431820	2.03427	15875
2.03416	-23543	2.0342	-123310	2.03416	284460	2.03416	63148
2.03404	-165570	2.03409	253090	2.03404	359160	2.03404	-64580
2.03393	153970	2.03397	178060	2.03393	241950	2.03393	11263
2.03381	290640	2.03386	357200	2.03381	332850	2.03381	-41516
2.0337	-29694	2.03374	73893	2.0337	521360	2.0337	13849
2.03358	36630	2.03363	211760	2.03358	314160	2.03358	61223
2.03347	-29668	2.03351	416640	2.03347	318500	2.03347	216490
2.03335	-72477	2.0334	453810	2.03335	379670	2.03335	72576
2.03324	-13380	2.03328	411750	2.03324	330400	2.03324	57943
2.03312	-209480	2.03317	375170	2.03312	359250	2.03312	-24222
2.03301	-28517	2.03305	119230	2.03301	438670	2.03301	153070
2.0329	-48060	2.03294	443580	2.0329	208370	2.0329	49139
2.03278	116230	2.03283	307820	2.03278	477150	2.03278	72781
2.03267	150570	2.03271	278030	2.03267	334070	2.03267	153280
2.03255	76603	2.0326	157130	2.03255	446950	2.03255	105020
2.03244	28386	2.03248	280920	2.03244	429110	2.03244	170080
2.03232	-29822	2.03237	177590	2.03232	255990	2.03232	89684
2.03221	8161.4	2.03225	168550	2.03221	-18384	2.03221	-49571
2.03209	-103740	2.03214	210350	2.03209	92639	2.03209	-117050
2.03198	-50861	2.03202	298240	2.03198	405080	2.03198	34120
2.03186	-45439	2.03191	94175	2.03186	280420	2.03186	-30477
2.03175	17482	2.03179	-44369	2.03175	302960	2.03175	135650
2.03163	19518	2.03168	399780	2.03163	286410	2.03163	196680
2.03152	132550	2.03157	758450	2.03152	544290	2.03152	95227
2.0314	-27477	2.03145	415460	2.0314	589040	2.0314	113390
2.03129	11907	2.03134	524780	2.03129	440140	2.03129	190990
2.03118	-6508.6	2.03122	361460	2.03118	36179	2.03118	79165
2.03106	163780	2.03111	514050	2.03106	848470	2.03106	94354
2.03095	9709.4	2.03099	580700	2.03095	257110	2.03095	-15955
2.03083	65232	2.03088	277410	2.03083	405400	2.03083	-35339
2.03072	-50730	2.03077	483960	2.03072	584970	2.03072	209770
2.0306	-21922	2.03065	338970	2.0306	225780	2.0306	2710.4
2.03049	67313	2.03054	268440	2.03049	420350	2.03049	39235
2.03037	125860	2.03042	269350	2.03037	480650	2.03037	199270
2.03026	-10501	2.03031	-75755	2.03026	731560	2.03026	113410
2.03014	-205380	2.03019	526730	2.03014	691880	2.03014	100220
2.03003	-39902	2.03008	179550	2.03003	562550	2.03003	234380
2.02992	-68732	2.02997	-26830	2.02992	319450	2.02992	10932
2.0298	6378.4	2.02985	3684.3	2.0298	395140	2.0298	93073
2.02969	-61290	2.02974	182930	2.02969	616600	2.02969	144930
2.02957	17915	2.02962	261300	2.02957	509410	2.02957	212230
2.02946	-71163	2.02951	233900	2.02946	297570	2.02946	185540
2.02934	-62965	2.02939	325890	2.02934	360350	2.02934	112760
2.02923	56907	2.02928	91877	2.02923	542330	2.02923	47865
2.02912	-126850	2.02917	201220	2.02912	414760	2.02912	80134
2.029	-8436.6	2.02905	404970	2.029	379600	2.029	168650
2.02889	-157930	2.02894	221180	2.02889	406960	2.02889	232590
2.02877	-51892	2.02882	149660	2.02877	499630	2.02877	42746
2.02866	-65115	2.02871	362400	2.02866	432690	2.02866	53500
2.02854	-103750	2.0286	713500	2.02854	516340	2.02854	100900
2.02843	-31562	2.02848	482100	2.02843	223280	2.02843	159990
2.02832	42185	2.02837	435300	2.02832	747900	2.02832	129270
2.0282	-136580	2.02825	429660	2.0282	515530	2.0282	195990
2.02809	-14300	2.02814	206270	2.02809	575020	2.02809	20694
2.02797	-96823	2.02803	151490	2.02797	533850	2.02797	2553.4
2.02786	62641	2.02791	-128790	2.02786	560410	2.02786	173720
2.02774	-16812	2.0278	515380	2.02774	418460	2.02774	49696
2.02763	81575	2.02768	584250	2.02763	501680	2.02763	-30957
2.02752	72723	2.02757	482860	2.02752	525390	2.02752	-56080
2.0274	65031	2.02746	697700	2.0274	411520	2.0274	-107910
2.02729	-111730	2.02734	471140	2.02729	650840	2.02729	165340
2.02717	185570	2.02723	362730	2.02717	831750	2.02717	83900
2.02706	18993	2.02711	252280	2.02706	514810	2.02706	135950
2.02695	14449	2.027	543660	2.02695	397810	2.02695	80797
2.02683	6546.4	2.02689	8189.3	2.02683	393980	2.02683	108180
2.02672	76911	2.02677	140880	2.02672	765020	2.02672	107790
2.0266	149310	2.02666	388810	2.0266	358760	2.0266	97786
2.02649	414.41	2.02654	318970	2.02649	483750	2.02649	151090
2.02638	47177	2.02643	604120	2.02638	673210	2.02638	82133
2.02626	23653	2.02632	337040	2.02626	491070	2.02626	-125600
2.02615	-25056	2.0262	419440	2.02615	456210	2.02615	52872
2.02603	105120	2.02609	836350	2.02603	584620	2.02603	17244
2.02592	-64844	2.02598	583650	2.02592	453240	2.02592	182380
2.02581	-132160	2.02586	689100	2.02581	559060	2.02581	197210
2.02569	-42321	2.02575	384360	2.02569	468430	2.02569	87528
2.02558	-13458	2.02563	832830	2.02558	492590	2.02558	130160
2.02546	32822	2.02552	740050	2.02546	977760	2.02546	164040
2.02535	26202	2.02541	624540	2.02535	23498	2.02535	218080
2.02524	-4558.6	2.02529	204310	2.02524	388760	2.02524	118040
2.02512	31926	2.02518	310940	2.02512	789660	2.02512	134630
2.02501	-38890	2.02507	456210	2.02501	683250	2.02501	195530
2.02489	83310	2.02495	295450	2.02489	547930	2.02489	166180
2.02478	-53192	2.02484	517100	2.02478	474100	2.02478	104360
2.02467	-6290.6	2.02472	273510	2.02467	411150	2.02467	97583
2.02455	75498	2.02461	791820	2.02455	501270	2.02455	118370
2.02444	-15469	2.0245	528680	2.02444	524920	2.02444	166990
2.02433	-41278	2.02438	447340	2.02433	616590	2.02433	166750
2.02421	-76979	2.02427	556900	2.02421	610320	2.02421	231370
2.0241	-21134	2.02416	553330	2.0241	671990	2.0241	85442
2.02398	-6429.6	2.02404	282330	2.02398	851330	2.02398	167830
2.02387	-36888	2.02393	463310	2.02387	401570	2.02387	136110
2.02376	82996	2.02382	541750	2.02376	731220	2.02376	115040
2.02364	-31990	2.0237	558040	2.02364	1137700	2.02364	177190
2.02353	26619	2.02359	569770	2.02353	590400	2.02353	72840
2.02342	-21104	2.02347	286660	2.02342	879390	2.02342	40150
2.0233	4930.4	2.02336	732030	2.0233	796840	2.0233	94131
2.02319	10561	2.02325	529020	2.02319	452330	2.02319	237550
2.02307	16712	2.02313	403900	2.02307	810860	2.02307	218280
2.02296	43705	2.02302	632420	2.02296	801560	2.02296	92906
2.02285	70017	2.02291	313650	2.02285	817190	2.02285	138030
2.02273	-14027	2.02279	433060	2.02273	557840	2.02273	175640
2.02262	-68485	2.02268	547860	2.02262	1111400	2.02262	86197
2.02251	-35440	2.02257	697780	2.02251	904630	2.02251	293470
2.02239	-70205	2.02245	725570	2.02239	780950	2.02239	253790
2.02228	-19208	2.02234	298430	2.02228	884600	2.02228	222540
2.02217	29487	2.02223	915980	2.02217	892800	2.02217	91521
2.02205	-10361	2.02211	436650	2.02205	766450	2.02205	216630
2.02194	15653	2.022	138080	2.02194	746920	2.02194	184340
2.02182	-146840	2.02189	662170	2.02182	1113400	2.02182	129220
2.02171	131740	2.02177	462140	2.02171	828480	2.02171	183210
2.0216	-1421.6	2.02166	674540	2.0216	829850	2.0216	149000
2.02148	-86684	2.02155	597330	2.02148	1060400	2.02148	88034
2.02137	-222840	2.02143	415740	2.02137	1011300	2.02137	112290
2.02126	-69991	2.02132	1280100	2.02126	822150	2.02126	351160
2.02114	-83581	2.02121	475190	2.02114	935550	2.02114	261900
2.02103	72411	2.02109	422650	2.02103	904490	2.02103	224220
2.02092	72075	2.02098	659160	2.02092	897130	2.02092	265430
2.0208	105940	2.02087	1245000	2.0208	1207900	2.0208	95603
2.02069	122400	2.02075	561740	2.02069	1045300	2.02069	259910
2.02058	15455	2.02064	365580	2.02058	1121300	2.02058	284570
2.02046	-95498	2.02053	687180	2.02046	964520	2.02046	74249
2.02035	-92614	2.02042	1037800	2.02035	1048500	2.02035	149430
2.02024	-71749	2.0203	665800	2.02024	1250100	2.02024	169140
2.02012	-103510	2.02019	151940	2.02012	1252600	2.02012	83089
2.02001	-22483	2.02008	594880	2.02001	1135100	2.02001	420520
2.0199	24510	2.01996	650060	2.0199	1107000	2.0199	255740
2.01978	55662	2.01985	410350	2.01978	1072600	2.01978	294140
2.01967	32421	2.01974	516310	2.01967	1314300	2.01967	349770
2.01956	-66284	2.01962	539870	2.01956	1183500	2.01956	201040
2.01944	-49295	2.01951	505900	2.01944	986750	2.01944	95804
2.01933	-4982.6	2.0194	707410	2.01933	1252500	2.01933	182640
2.01922	-55181	2.01928	965210	2.01922	1130900	2.01922	263160
2.0191	-62927	2.01917	479730	2.0191	1299300	2.0191	380580
2.01899	9904.4	2.01906	771900	2.01899	1170800	2.01899	193300
2.01888	55403	2.01895	752690	2.01888	1549200	2.01888	157750
2.01877	111790	2.01883	1021800	2.01877	1154200	2.01877	290910
2.01865	44769	2.01872	914540	2.01865	1141500	2.01865	327980
2.01854	84718	2.01861	842600	2.01854	1301200	2.01854	225540
2.01843	28506	2.01849	665440	2.01843	1133400	2.01843	238740
2.01831	195140	2.01838	610050	2.01831	1135500	2.01831	272970
2.0182	35719	2.01827	798660	2.0182	1750400	2.0182	417600
2.01809	49509	2.01815	511490	2.01809	1296500	2.01809	104150
2.01797	71677	2.01804	893250	2.01797	1668800	2.01797	255060
2.01786	66309	2.01793	684980	2.01786	1752400	2.01786	317010
2.01775	54723	2.01782	732050	2.01775	1612200	2.01775	353360
2.01763	-84295	2.0177	583060	2.01763	1743200	2.01763	484030
2.01752	-189630	2.01759	624200	2.01752	1867600	2.01752	196240
2.01741	45635	2.01748	877460	2.01741	1787600	2.01741	303940
2.0173	23064	2.01736	761100	2.0173	1974800	2.0173	318480
2.01718	-52934	2.01725	1016700	2.01718	1745100	2.01718	447820
2.01707	-69468	2.01714	995530	2.01707	1878700	2.01707	420550
2.01696	-132750	2.01703	957660	2.01696	1746400	2.01696	344430
2.01684	29793	2.01691	644490	2.01684	1681200	2.01684	402710
2.01673	-43942	2.0168	1004100	2.01673	2201300	2.01673	353220
2.01662	892.41	2.01669	666130	2.01662	2425600	2.01662	375520
2.0165	21940	2.01657	828980	2.0165	1984700	2.0165	300280
2.01639	36302	2.01646	664460	2.01639	2025000	2.01639	314010
2.01628	-98681	2.01635	810140	2.01628	2095300	2.01628	377070
2.01617	-88047	2.01624	701240	2.01617	2091900	2.01617	434200
2.01605	-25628	2.01612	628190	2.01605	2146900	2.01605	247650
2.01594	156030	2.01601	1121500	2.01594	2051800	2.01594	367170
2.01583	66996	2.0159	874860	2.01583	2462500	2.01583	429080
2.01571	46211	2.01579	903360	2.01571	2501400	2.01571	349240
2.0156	35455	2.01567	771420	2.0156	2229600	2.0156	463690
2.01549	43217	2.01556	715700	2.01549	2524100	2.01549	521570
2.01538	9148.4	2.01545	1260300	2.01538	2289600	2.01538	505000
2.01526	-20636	2.01534	863470	2.01526	2317800	2.01526	593120
2.01515	32093	2.01522	1280600	2.01515	2564900	2.01515	563820
2.01504	90050	2.01511	745180	2.01504	2782400	2.01504	547770
2.01492	20764	2.015	1159800	2.01492	2546000	2.01492	517120
2.01481	-16145	2.01489	919530	2.01481	2265200	2.01481	638040
2.0147	106010	2.01477	1297700	2.0147	2539300	2.0147	629510
2.01459	-52209	2.01466	825860	2.01459	2402600	2.01459	626580
2.01447	89652	2.01455	1223600	2.01447	2833900	2.01447	600980
2.01436	-8387.6	2.01444	894440	2.01436	3121900	2.01436	621860
2.01425	-41887	2.01432	1223100	2.01425	2856600	2.01425	495330
2.01414	65464	2.01421	1159400	2.01414	2820700	2.01414	579670
2.01402	-111880	2.0141	1038900	2.01402	3140700	2.01402	550910
2.01391	-4556.6	2.01399	893450	2.01391	3261900	2.01391	602820
2.0138	-34963	2.01387	1294600	2.0138	3113500	2.0138	691920
2.01369	-116130	2.01376	1343400	2.01369	3358600	2.01369	669750
2.01357	-78880	2.01365	1499800	2.01357	3593900	2.01357	514090
2.01346	-22541	2.01354	1215100	2.01346	3465000	2.01346	710470
2.01335	-59121	2.01342	1083900	2.01335	3467800	2.01335	872550
2.01324	-160560	2.01331	1223000	2.01324	3855300	2.01324	800780
2.01312	-49585	2.0132	1016600	2.01312	3540200	2.01312	628630
2.01301	-5993.6	2.01309	1353400	2.01301	3878400	2.01301	729830
2.0129	56335	2.01297	1931200	2.0129	3700500	2.0129	688750
2.01279	-23004	2.01286	1342400	2.01279	4097200	2.01279	899310
2.01267	-73688	2.01275	1456800	2.01267	4115900	2.01267	798040
2.01256	-3156.6	2.01264	1061100	2.01256	4030700	2.01256	825480
2.01245	-119770	2.01252	1439700	2.01245	4285000	2.01245	719500
2.01234	-197070	2.01241	1318600	2.01234	4320300	2.01234	876200
2.01222	-58563	2.0123	1343100	2.01222	4261400	2.01222	1017200
2.01211	-80660	2.01219	1620900	2.01211	4654000	2.01211	1070400
2.012	83362	2.01208	1537200	2.012	4726000	2.012	810530
2.01189	82268	2.01196	1150700	2.01189	4978600	2.01189	937570
2.01177	-4562.6	2.01185	1399000	2.01177	4911300	2.01177	967460
2.01166	-79469	2.01174	1563900	2.01166	5168000	2.01166	1076800
2.01155	-159900	2.01163	1845500	2.01155	5476600	2.01155	1053900
2.01144	-24058	2.01151	1740300	2.01144	5375800	2.01144	1102100
2.01132	14019	2.0114	1797500	2.01132	5363000	2.01132	1160300
2.01121	166960	2.01129	1177700	2.01121	5357100	2.01121	1235500
2.0111	65600	2.01118	1601900	2.0111	5517900	2.0111	1186400
2.01099	-95294	2.01107	1816600	2.01099	5585700	2.01099	1117700
2.01087	-18248	2.01095	1612100	2.01087	5640500	2.01087	1179100
2.01076	-17234	2.01084	1597200	2.01076	5756100	2.01076	1260300
2.01065	-85461	2.01073	1571900	2.01065	6228600	2.01065	1299900
2.01054	32424	2.01062	1746900	2.01054	6725900	2.01054	1238700
2.01043	56731	2.01051	1580800	2.01043	6367800	2.01043	1186200
2.01031	-185990	2.01039	1656300	2.01031	6647300	2.01031	1284400
2.0102	54522	2.01028	2290300	2.0102	6684200	2.0102	1410700
2.01009	126830	2.01017	2103200	2.01009	6737300	2.01009	1354700
2.00998	78705	2.01006	1899500	2.00998	7426300	2.00998	1480100
2.00986	68714	2.00995	1638000	2.00986	7428300	2.00986	1398900
2.00975	-15930	2.00983	2060100	2.00975	7852400	2.00975	1515800
2.00964	-88486	2.00972	2040900	2.00964	8057600	2.00964	1516600
2.00953	24275	2.00961	1986800	2.00953	7896100	2.00953	1427800
2.00942	-83015	2.0095	2305800	2.00942	8380500	2.00942	1473800
2.0093	30951	2.00939	1886500	2.0093	8175100	2.0093	1581600
2.00919	-96775	2.00927	2497600	2.00919	8560600	2.00919	1764000
2.00908	-35059	2.00916	2174500	2.00908	8877600	2.00908	1838300
2.00897	21205	2.00905	2163600	2.00897	8939500	2.00897	1732100
2.00886	9496.4	2.00894	2358000	2.00886	9394800	2.00886	1802800
2.00874	-110200	2.00883	2669800	2.00874	9308300	2.00874	1721600
2.00863	-27171	2.00871	2632900	2.00863	9575900	2.00863	2009400
2.00852	85373	2.0086	2464800	2.00852	9881200	2.00852	2127200
2.00841	96746	2.00849	2543900	2.00841	10136000	2.00841	1993600
2.0083	-32934	2.00838	2578700	2.0083	10609000	2.0083	2213800
2.00818	39499	2.00827	2776800	2.00818	10703000	2.00818	2221700
2.00807	10813	2.00816	2577400	2.00807	11018000	2.00807	2120100
2.00796	-14741	2.00804	2557000	2.00796	11401000	2.00796	2366700
2.00785	-159280	2.00793	2847200	2.00785	11647000	2.00785	2327800
2.00774	-228280	2.00782	3269500	2.00774	11504000	2.00774	2540800
2.00762	-65458	2.00771	3138500	2.00762	12318000	2.00762	2414300
2.00751	108330	2.0076	3648800	2.00751	12055000	2.00751	2597700
2.0074	41994	2.00749	3397800	2.0074	12755000	2.0074	2535300
2.00729	-51214	2.00737	3267400	2.00729	13140000	2.00729	2657200
2.00718	-53878	2.00726	3438200	2.00718	13461000	2.00718	2780200
2.00706	-81157	2.00715	3297100	2.00706	13893000	2.00706	2744000
2.00695	49978	2.00704	3993600	2.00695	14549000	2.00695	2876300
2.00684	-86276	2.00693	3880300	2.00684	14825000	2.00684	2951800
2.00673	-1844.6	2.00681	4380500	2.00673	15280000	2.00673	2752500
2.00662	-42585	2.0067	4133700	2.00662	15746000	2.00662	3117900
2.00651	83734	2.00659	4083000	2.00651	15801000	2.00651	3220800
2.00639	-3065.6	2.00648	4491200	2.00639	16215000	2.00639	3347100
2.00628	63255	2.00637	4601500	2.00628	16882000	2.00628	3453800
2.00617	-1659.6	2.00626	4958700	2.00617	17538000	2.00617	3380200
2.00606	116610	2.00615	5179700	2.00606	17687000	2.00606	3581700
2.00595	1656.4	2.00603	4820800	2.00595	17880000	2.00595	3743500
2.00584	-39276	2.00592	5400000	2.00584	18686000	2.00584	3653600
2.00572	144760	2.00581	5810300	2.00572	19376000	2.00572	3863000
2.00561	-108040	2.0057	5797900	2.00561	19396000	2.00561	3908700
2.0055	-90960	2.00559	5945400	2.0055	20448000	2.0055	4074800
2.00539	-89887	2.00548	6005200	2.00539	21023000	2.00539	4163700
2.00528	-82348	2.00536	6471200	2.00528	21399000	2.00528	4354000
2.00516	-152120	2.00525	6516700	2.00516	22198000	2.00516	4549900
2.00505	-8942.6	2.00514	6922600	2.00505	22513000	2.00505	4583300
2.00494	5838.4	2.00503	6960300	2.00494	23170000	2.00494	4732200
2.00483	-181760	2.00492	7305500	2.00483	23908000	2.00483	4682800
2.00472	-12066	2.00481	7787900	2.00472	24336000	2.00472	4769400
2.00461	102610	2.0047	7994500	2.00461	25194000	2.00461	5145500
2.0045	46786	2.00458	8537300	2.0045	25955000	2.0045	5109200
2.00438	44856	2.00447	8131800	2.00438	26581000	2.00438	5253600
2.00427	-117300	2.00436	8431100	2.00427	26993000	2.00427	5413500
2.00416	-104310	2.00425	8976700	2.00416	27809000	2.00416	5432300
2.00405	6416.4	2.00414	9197200	2.00405	27977000	2.00405	5561600
2.00394	120610	2.00403	9615400	2.00394	28709000	2.00394	5730500
2.00383	-4586.6	2.00392	9229200	2.00383	28612000	2.00383	5770800
2.00371	-124070	2.00381	9642600	2.00371	29025000	2.00371	6027300
2.0036	-88702	2.00369	9524100	2.0036	28992000	2.0036	5805200
2.00349	-23720	2.00358	9508900	2.00349	29426000	2.00349	5857200
2.00338	-9372.6	2.00347	9757800	2.00338	29407000	2.00338	5700600
2.00327	161460	2.00336	9496100	2.00327	28259000	2.00327	5300300
2.00316	-52263	2.00325	9577200	2.00316	27278000	2.00316	5442800
2.00305	-211.59	2.00314	9361700	2.00305	26140000	2.00305	5129500
2.00293	59567	2.00303	9025500	2.00293	24323000	2.00293	4846100
2.00282	-46935	2.00292	8147400	2.00282	22331000	2.00282	4477600
2.00271	23821	2.0028	7882100	2.00271	19598000	2.00271	3757000
2.0026	-31393	2.00269	6846600	2.0026	17062000	2.0026	3280500
2.00249	-14783	2.00258	6387800	2.00249	13508000	2.00249	2730000
2.00238	30483	2.00247	5185200	2.00238	10103000	2.00238	1896700
2.00227	94629	2.00236	4248200	2.00227	5994400	2.00227	1312100
2.00216	-24590	2.00225	3139700	2.00216	1470200	2.00216	292820
2.00204	33943	2.00214	2050600	2.00204	-2545900	2.00204	-611310
2.00193	284.41	2.00203	619560	2.00193	-6630800	2.00193	-1455500
2.00182	-55988	2.00191	-596490	2.00182	-11282000	2.00182	-2296500
2.00171	-55403	2.0018	-1996500	2.00171	-15008000	2.00171	-3150500
2.0016	-107970	2.00169	-3234400	2.0016	-18231000	2.0016	-3740900
2.00149	51490	2.00158	-4453400	2.00149	-21935000	2.00149	-4437400
2.00138	49426	2.00147	-5230900	2.00138	-24598000	2.00138	-5043400
2.00127	-15835	2.00136	-6164500	2.00127	-26510000	2.00127	-5288300
2.00115	-112250	2.00125	-6953600	2.00115	-27749000	2.00115	-5545600
2.00104	-131580	2.00114	-7794500	2.00104	-28741000	2.00104	-5680500
2.00093	-103340	2.00103	-8395300	2.00093	-29182000	2.00093	-5834900
2.00082	148390	2.00092	-8649000	2.00082	-29498000	2.00082	-5805300
2.00071	55061	2.0008	-8896100	2.00071	-29703000	2.00071	-5922400
2.0006	-108610	2.00069	-9016400	2.0006	-29713000	2.0006	-5867300
2.00049	-24604	2.00058	-9717900	2.00049	-29676000	2.00049	-5930100
2.00038	-156980	2.00047	-9799100	2.00038	-29504000	2.00038	-5814800
2.00026	-63405	2.00036	-9563100	2.00026	-29254000	2.00026	-5766700
2.00015	62935	2.00025	-9371100	2.00015	-28933000	2.00015	-5727600
2.00004	-85133	2.00014	-9735800	2.00004	-28572000	2.00004	-5695300
1.99993	72677	2.00003	-9320700	1.99993	-27984000	1.99993	-5518900
1.99982	5114.4	1.99992	-8917200	1.99982	-27497000	1.99982	-5397600
1.99971	14070	1.99981	-9199800	1.99971	-26823000	1.99971	-5240600
1.9996	77880	1.9997	-8744500	1.9996	-26155000	1.9996	-5192900
1.99949	-84352	1.99958	-8239000	1.99949	-25546000	1.99949	-4945200
1.99938	-85868	1.99947	-8296900	1.99938	-24935000	1.99938	-4969800
1.99927	-140080	1.99936	-7979300	1.99927	-24309000	1.99927	-4812200
1.99915	1704.4	1.99925	-7882200	1.99915	-23337000	1.99915	-4448800
1.99904	-114040	1.99914	-7894800	1.99904	-22570000	1.99904	-4476500
1.99893	-44225	1.99903	-7429100	1.99893	-21890000	1.99893	-4228400
1.99882	82389	1.99892	-6491700	1.99882	-21411000	1.99882	-4338900
1.99871	151110	1.99881	-6891400	1.99871	-20617000	1.99871	-4163100
1.9986	-8592.6	1.9987	-6523800	1.9986	-19679000	1.9986	-3987300
1.99849	-54111	1.99859	-6423100	1.99849	-19308000	1.99849	-3797000
1.99838	-80694	1.99848	-5972600	1.99838	-18620000	1.99838	-3733900
1.99827	-1105.6	1.99837	-5873600	1.99827	-18184000	1.99827	-3690500
1.99816	-73998	1.99826	-5714400	1.99816	-17502000	1.99816	-3551000
1.99805	-22706	1.99814	-5392200	1.99805	-17118000	1.99805	-3369700
1.99793	15707	1.99803	-5285500	1.99793	-16689000	1.99793	-3137300
1.99782	-5721.6	1.99792	-5311500	1.99782	-15762000	1.99782	-3108400
1.99771	-12730	1.99781	-4982700	1.99771	-15471000	1.99771	-3112100
1.9976	-94227	1.9977	-4658200	1.9976	-14925000	1.9976	-3013000
1.99749	4715.4	1.99759	-4603300	1.99749	-14614000	1.99749	-2926200
1.99738	-28113	1.99748	-4594000	1.99738	-14289000	1.99738	-2805900
1.99727	-30667	1.99737	-4171900	1.99727	-13654000	1.99727	-2651200
1.99716	-52770	1.99726	-3865100	1.99716	-13241000	1.99716	-2749900
1.99705	32474	1.99715	-3773700	1.99705	-12917000	1.99705	-2618500
1.99694	133770	1.99704	-3836500	1.99694	-12434000	1.99694	-2458200
1.99683	41351	1.99693	-3766200	1.99683	-11946000	1.99683	-2402300
1.99672	-85141	1.99682	-3059700	1.99672	-11596000	1.99672	-2381900
1.99661	-53737	1.99671	-3563000	1.99661	-11622000	1.99661	-2281200
1.99649	59620	1.9966	-3463500	1.99649	-11343000	1.99649	-2151600
1.99638	73261	1.99649	-3360200	1.99638	-10748000	1.99638	-2274800
1.99627	58441	1.99638	-3304600	1.99627	-10699000	1.99627	-2106400
1.99616	125580	1.99626	-2969900	1.99616	-10318000	1.99616	-2121700
1.99605	-10021	1.99615	-3514100	1.99605	-9788700	1.99605	-2011300
1.99594	-2414.6	1.99604	-3193000	1.99594	-9829100	1.99594	-2011200
1.99583	153220	1.99593	-3112500	1.99583	-9748500	1.99583	-1775300
1.99572	37375	1.99582	-3091500	1.99572	-9458500	1.99572	-1766600
1.99561	19629	1.99571	-2970400	1.99561	-8976200	1.99561	-1939200
1.9955	29979	1.9956	-2818800	1.9955	-8856200	1.9955	-2002900
1.99539	10969	1.99549	-2619600	1.99539	-8477700	1.99539	-1601200
1.99528	-43068	1.99538	-2974400	1.99528	-8325100	1.99528	-1639300
1.99517	-37564	1.99527	-2625900	1.99517	-8465000	1.99517	-1685700
1.99506	-186700	1.99516	-2584700	1.99506	-7783400	1.99506	-1530100
1.99495	97588	1.99505	-2419600	1.99495	-7796200	1.99495	-1518500
1.99484	-135800	1.99494	-2275000	1.99484	-7705000	1.99484	-1569600
1.99473	37822	1.99483	-2417500	1.99473	-7043800	1.99473	-1482900
1.99461	129110	1.99472	-2412200	1.99461	-7186400	1.99461	-1388800
1.9945	-504.59	1.99461	-2201800	1.9945	-7223700	1.9945	-1340500
1.99439	2509.4	1.9945	-2321300	1.99439	-6755000	1.99439	-1290900
1.99428	-82945	1.99439	-2470000	1.99428	-6259500	1.99428	-1286300
1.99417	-51951	1.99428	-1937000	1.99417	-6353800	1.99417	-1259300
1.99406	77336	1.99417	-1500800	1.99406	-6377400	1.99406	-1394800
1.99395	61057	1.99406	-1877600	1.99395	-6146600	1.99395	-1141900
1.99384	21051	1.99395	-2030200	1.99384	-6125900	1.99384	-1285900
1.99373	-117730	1.99384	-1940300	1.99373	-5805300	1.99373	-1166600
1.99362	116560	1.99373	-1802400	1.99362	-5636300	1.99362	-1183700
1.99351	141420	1.99362	-2032400	1.99351	-5674100	1.99351	-1135700
1.9934	-100160	1.99351	-2158500	1.9934	-5594700	1.9934	-1064500
1.99329	-41666	1.9934	-1545100	1.99329	-5463000	1.99329	-971670
1.99318	134480	1.99329	-1918700	1.99318	-5023800	1.99318	-1069700
1.99307	618.41	1.99318	-1904000	1.99307	-4989700	1.99307	-1060200
1.99296	31234	1.99307	-1629900	1.99296	-5135400	1.99296	-1059900
1.99285	-43341	1.99296	-1949300	1.99285	-4716100	1.99285	-1095300
1.99274	-24495	1.99285	-1569400	1.99274	-5014000	1.99274	-809780
1.99263	-3142.6	1.99274	-1910600	1.99263	-4794500	1.99263	-847900
1.99252	-52894	1.99263	-1673100	1.99252	-4270000	1.99252	-1030700
1.99241	-76400	1.99252	-1390400	1.99241	-4344200	1.99241	-937990
1.9923	-20447	1.99241	-1689500	1.9923	-4381600	1.9923	-966690
1.99219	-44923	1.9923	-1115800	1.99219	-4329400	1.99219	-992610
1.99208	-157470	1.99219	-1666000	1.99208	-4265900	1.99208	-812570
1.99197	-110050	1.99208	-1572600	1.99197	-4420700	1.99197	-893140
1.99186	-86308	1.99197	-1274000	1.99186	-3834900	1.99186	-772960
1.99175	-6659.6	1.99186	-1937900	1.99175	-3997700	1.99175	-883830
1.99164	10919	1.99175	-1552700	1.99164	-3815100	1.99164	-617160
1.99153	-95296	1.99164	-1304600	1.99153	-4062100	1.99153	-622020
1.99142	15616	1.99153	-1201000	1.99142	-3807800	1.99142	-577580
1.99131	44607	1.99142	-1017200	1.99131	-3735500	1.99131	-670550
1.9912	-146250	1.99131	-1584000	1.9912	-3572700	1.9912	-613410
1.99109	-162760	1.9912	-1247900	1.99109	-3418400	1.99109	-650780
1.99098	-214280	1.99109	-981240	1.99098	-3357200	1.99098	-718420
1.99087	9893.4	1.99098	-1402500	1.99087	-3319600	1.99087	-708310
1.99076	-34277	1.99087	-1907700	1.99076	-3046600	1.99076	-496810
1.99065	-56938	1.99076	-1117100	1.99065	-3278100	1.99065	-439510
1.99054	-23819	1.99065	-1517400	1.99054	-2913100	1.99054	-586900
1.99043	122320	1.99054	-1526900	1.99043	-2801400	1.99043	-450990
1.99032	-33105	1.99043	-972700	1.99032	-2904900	1.99032	-687220
1.99021	116150	1.99032	-1157200	1.99021	-2783300	1.99021	-525720
1.9901	-23348	1.99021	-1167200	1.9901	-2791200	1.9901	-478660
1.98999	-16283	1.9901	-1122300	1.98999	-2997700	1.98999	-460340
1.98988	81805	1.98999	-1093300	1.98988	-2673300	1.98988	-533470
1.98977	-63490	1.98988	-1066700	1.98977	-2639200	1.98977	-587210
1.98966	3328.4	1.98977	-623550	1.98966	-2514900	1.98966	-380630
1.98955	-211190	1.98966	-1150000	1.98955	-2441300	1.98955	-451630
1.98944	-89974	1.98955	-1199500	1.98944	-2395600	1.98944	-379480
1.98933	98135	1.98944	-829050	1.98933	-2520400	1.98933	-492100
1.98922	3097.4	1.98933	-1215700	1.98922	-2337500	1.98922	-593890
1.98911	51836	1.98922	-1244200	1.98911	-2181700	1.98911	-394150
1.989	-59154	1.98911	-1282700	1.989	-2521200	1.989	-539300
1.98889	1024.4	1.989	-1234200	1.98889	-2149400	1.98889	-532920
1.98878	-30480	1.98889	-999790	1.98878	-2066000	1.98878	-493920
1.98867	-66732	1.98878	-1131400	1.98867	-2276300	1.98867	-407150
1.98856	101210	1.98867	-789790	1.98856	-2276400	1.98856	-402510
1.98845	41625	1.98856	-1033000	1.98845	-1963500	1.98845	-616980
1.98834	-32918	1.98845	-927390	1.98834	-2054100	1.98834	-398700
1.98823	-36006	1.98834	-1186300	1.98823	-2204800	1.98823	-484550
1.98812	97940	1.98823	-718260	1.98812	-2064900	1.98812	-344060
1.98801	-8667.6	1.98812	-778220	1.98801	-1944600	1.98801	-400440
1.9879	63134	1.98801	-1043700	1.9879	-1456000	1.9879	-423650
1.98779	-63772	1.9879	-994620	1.98779	-1815700	1.98779	-339380
1.98768	123160	1.9878	-737860	1.98768	-1934400	1.98768	-277480
1.98757	73406	1.98769	-616380	1.98757	-2097100	1.98757	-289810
1.98746	101140	1.98758	-786760	1.98746	-1635200	1.98746	-298400
1.98735	62470	1.98747	-1281300	1.98735	-2036600	1.98735	-287420
1.98724	-57627	1.98736	-801460	1.98724	-1444900	1.98724	-295760
1.98713	19725	1.98725	-574260	1.98713	-1565100	1.98713	-225120
1.98702	32566	1.98714	-952330	1.98702	-1797000	1.98702	-404240
1.98691	-85623	1.98703	-647820	1.98691	-1469200	1.98691	-245220
1.9868	34780	1.98692	-605970	1.9868	-1476100	1.9868	-145030
1.98669	-109440	1.98681	-536340	1.98669	-1741800	1.98669	-291810
1.98658	13856	1.9867	-950260	1.98658	-1890500	1.98658	-299120
1.98647	33658	1.98659	-594810	1.98647	-1468500	1.98647	-268930
1.98636	-41182	1.98648	-682620	1.98636	-1622600	1.98636	-298320
1.98625	-99633	1.98637	-557100	1.98625	-1209200	1.98625	-261130
1.98615	132470	1.98626	-875130	1.98615	-1663900	1.98615	-344440
1.98604	17171	1.98615	-509630	1.98604	-1514000	1.98604	-356310
1.98593	-42777	1.98604	-606090	1.98593	-1545900	1.98593	-357630
1.98582	27850	1.98593	-638850	1.98582	-1502200	1.98582	-213150
1.98571	37296	1.98583	-670060	1.98571	-1122000	1.98571	-295070
1.9856	-120620	1.98572	-855960	1.9856	-1307500	1.9856	-178800
1.98549	-128750	1.98561	-1160700	1.98549	-1171000	1.98549	-223270
1.98538	-59986	1.9855	-796200	1.98538	-1363300	1.98538	-257400
1.98527	2232.4	1.98539	-1152600	1.98527	-1456500	1.98527	-212780
1.98516	73466	1.98528	-357000	1.98516	-1610200	1.98516	-180970
1.98505	-57345	1.98517	-637510	1.98505	-1266700	1.98505	-245290
1.98494	-162440	1.98506	-652660	1.98494	-1259100	1.98494	-218830
1.98483	163810	1.98495	-574820	1.98483	-1202800	1.98483	-193350
1.98472	139460	1.98484	-1006500	1.98472	-1258400	1.98472	-192550
1.98461	78183	1.98473	-909520	1.98461	-1166000	1.98461	-152880
1.9845	37070	1.98462	-873710	1.9845	-1047100	1.9845	-127280
1.98439	129270	1.98451	-623250	1.98439	-1081600	1.98439	-281040
1.98428	115280	1.98441	-1030600	1.98428	-1213500	1.98428	-127650
1.98418	136670	1.9843	-567590	1.98418	-985730	1.98418	-297250
1.98407	-38023	1.98419	-737390	1.98407	-1243400	1.98407	-369260
1.98396	-29892	1.98408	-583860	1.98396	-1317600	1.98396	-165660
1.98385	-28859	1.98397	-624820	1.98385	-1263700	1.98385	-322050
1.98374	-40581	1.98386	-992860	1.98374	-1375800	1.98374	-397900
1.98363	4505.4	1.98375	-896580	1.98363	-1076000	1.98363	-279730
1.98352	-96075	1.98364	-391280	1.98352	-1179900	1.98352	-387030
1.98341	-24012	1.98353	-724620	1.98341	-1068300	1.98341	-242800
1.9833	-251670	1.98342	-824290	1.9833	-894010	1.9833	-270420
1.98319	-145220	1.98331	-247570	1.98319	-831440	1.98319	-165420
1.98308	-45917	1.98321	-1168600	1.98308	-1212500	1.98308	-301080
1.98297	-93049	1.9831	-909750	1.98297	-813120	1.98297	-205610
1.98286	51903	1.98299	-267760	1.98286	-919560	1.98286	-245190
1.98276	639.41	1.98288	-497690	1.98276	-1023500	1.98276	-165760
1.98265	-63959	1.98277	-411830	1.98265	-906760	1.98265	-200720
1.98254	-77110	1.98266	-431970	1.98254	-907160	1.98254	-44987
1.98243	20610	1.98255	-877690	1.98243	-1015200	1.98243	-224450
1.98232	67497	1.98244	-786020	1.98232	-971190	1.98232	-143700
1.98221	157080	1.98233	-402920	1.98221	-898260	1.98221	-334360
1.9821	-120790	1.98222	-400690	1.9821	-998410	1.9821	-352040
1.98199	-52646	1.98212	-640560	1.98199	-892260	1.98199	-354090
1.98188	-5262.6	1.98201	-697470	1.98188	-792280	1.98188	-293690
1.98177	-12530	1.9819	-291210	1.98177	-1039900	1.98177	-88583
1.98166	-99289	1.98179	-899980	1.98166	-1020300	1.98166	-241820
1.98156	9700.4	1.98168	-602960	1.98156	-989420	1.98156	-228950
1.98145	-20697	1.98157	-505240	1.98145	-1178500	1.98145	-40875
1.98134	48963	1.98146	-500920	1.98134	-1305100	1.98134	-158460
1.98123	19384	1.98135	-760700	1.98123	-941530	1.98123	-143500
1.98112	-16498	1.98124	-953670	1.98112	-546030	1.98112	-285970
1.98101	116850	1.98114	-443570	1.98101	-836100	1.98101	-147410
1.9809	116310	1.98103	-327200	1.9809	-925940	1.9809	-46620
1.98079	-84818	1.98092	-726460	1.98079	-652530	1.98079	-23185
1.98068	-27776	1.98081	-55761	1.98068	-753460	1.98068	-174050
1.98057	-43818	1.9807	-556490	1.98057	-610110	1.98057	-33501
1.98047	-47029	1.98059	-215300	1.98047	-1085300	1.98047	-106530
1.98036	97396	1.98048	-426130	1.98036	-806570	1.98036	-99240
[truncated: 288 more rows]

## Sheet: Figure 3d
W k3-weighted Fourier transform EXAFS spectra
[truncated: 328 more rows]

## Sheet: Figure  3f
surface	formation energy of Ni/BWO_Ov (eV)	formation energy of BWO_Ov (eV)
[truncated: 2 more rows]

[truncated: 40 more sheets: Figure 4a, Figure 4b, Figure 4c, Figure 5a, Figure 5b, Figure 5c, Figure 5d, Figure 5e, Figure 5f, Figure 5g, Figure 6a, Figure 6b, Figure S1, Figure S3, Figure S5, Figure S7a, Figure S7b, Figure 7c, Figure 8, Figure S9a …]
